# Supplementary material for: Interplay of the ENS and Microbiota With Murine Gut Epithelium‐Derived Organoids in Aging
Source: Aging Cell. 2026 Jul 3;25(7):e70608. doi: 10.1111/acel.70608 (PMC13329257; doi:10.1111/acel.70608)
Supplement: Supplementary file 2 — Table S1: List of primers for RT‐qPCR. [file ACEL-25-e70608-s004.xlsx]

## Sheet: Sheet1
List of primers for RT-qPCR
Primer	Sequence 5´->3´
Lgr5_for	AACAGGGAACCGAGCCTTAC
Lgr5_rev	AGGGCTTGAAGGGACCTGG
Ki67_for	TCATTGACCGCTCCTTTAGGTATG
Ki67_rev	TATCTTGACCTTCCCCATCAGG
Muc2_for	ACGACTGTGAGCAGTGTGTC
Muc2_rev	GCTGCATGACTGGAAGCAAC
Krt20_for	GCGTATAGCTGTGGAAGCTG
Krt20_rev	GCTCCGTGACTTGAACCTCG
Chga_for	CCTCTCTATCCTGCGACACC
Chga_rev	CTAGGTCCCTCTGTGGTTGC
mGapdh	QuantiTect Primer Assay (Qiagen)
