# Supplementary material for: Interplay of the ENS and Microbiota With Murine Gut Epithelium‐Derived Organoids in Aging
Source: Aging Cell. 2026 Jul 3;25(7):e70608. doi: 10.1111/acel.70608 (PMC13329257; doi:10.1111/acel.70608)
Supplement: Supplementary file 3 — Table S2: Figure panel data and statistical specifications. [file ACEL-25-e70608-s001.xlsx]

## Sheet: Legends
Figure legends
Sheet name	Description
Figure 1	Figure and statistical specification for all panels of Figure 1
Figure 2	Figure and statistical specification for all panels of Figure 2
Figure 3	Figure and statistical specification for all panels of Figure 3
Figure 4	Figure and statistical specification for all panels of Figure 4
Figure 5	Figure and statistical specification for all panels of Figure 5
Figure 6	Figure and statistical specification for all panels of Figure 6
Figure S6	Figure and statistical specification for all panels of Supplementary Figure S6
Terms	Description
M	Male
F	Female
young	Mouse at 3 months of age
aged	Mouse at 10 months of age
S1	SAMR1
S8	SAMP8
m	Month
adj.P.Val	P-value adjusted by FDR (false discovery rate) method
DAPs	Differentially abundant proteins
Enrichment FDR	P-value adjusted by FDR (false discovery rate) method
Fold Enrichment	The percentage of genes in your list belonging to a pathway, divided by the corresponding percentage in the background, indicates how drastically genes of a certain pathway is overrepresented
ENS	Enteric nervous system
N/A	not applicable

## Sheet: Figure 1
Figure/Panel	Dataset source	Mouse strain	Sex	Age	Biological replicate (n)	Study group (based on strain and age category)	Technical replicates	Dot represents	Metric definition	y-axis units	Error bars	Statistical unit	Statistical test	Multiple comparisons	Significance
Fig. 1A	Mouse colon tissue	SAMR1, SAMP8	M, F	young, aged	n = 3 mice	6 (young SAMR1; 3 M, 3 F), 6 (aged SAMR1; 3 M, 3 F), 6 (young SAMP8; 3 M, 3 F), 6 (aged SAMP8; 3 M, 3 F)	5 image fields per mouse	single measurements = mean of each image field	crypt depth = length of the crypt	μm	Mean ± SEM	image field	one-way ANOVA	Sidak’s post hoc	***, p < 0.001
Fig. 1B	Mouse colon tissue	SAMR1, SAMP8	M, F	young, aged	n = 3 mice	6 (young SAMR1; 3 M, 3 F), 6 (aged SAMR1; 3 M, 3 F), 6 (young SAMP8; 3 M, 3 F), 6 (aged SAMP8; 3 M, 3 F)	5 image fields per mouse	single measurements = mean of each image field	portion of goblet cells = Alcian blue-positive area normalized against the nuclear fast red-positive area	ratio	Mean ± SEM	image field	one-way ANOVA	Sidak’s post hoc	**, p < 0.01; ***, p < 0.001
Fig. 1C	Mouse colon tissue	SAMR1, SAMP8	M, F	young, aged	n = 3 mice	6 (young SAMR1; 3 M, 3 F), 6 (aged SAMR1; 3 M, 3 F), 6 (young SAMP8; 3 M, 3 F), 6 (aged SAMP8; 3 M, 3 F)	5 image fields per mouse	single measurements = mean of each image field	portion of enteroendocrine cells = the number of Chga-positive cell normalized to the number of DAPI-positive nuclei	ratio	Mean ± SEM	image field	one-way ANOVA	Sidak’s post hoc	*, p < 0.05; ***, p < 0.001
Fig. 1D	Mouse colon tissue	SAMR1, SAMP8	M, F	young, aged	n = 3 mice	6 (young SAMR1; 3 M, 3 F), 6 (aged SAMR1; 3 M, 3 F), 6 (young SAMP8; 3 M, 3 F), 6 (aged SAMP8; 3 M, 3 F)	5 image fields per mouse	single measurements = mean of each image field	portion of proliferation marker = the number of Ki67-positive cell normalized to the number of DAPI-positive nuclei	ratio	Mean ± SEM	image field	one-way ANOVA	Sidak’s post hoc	*, p < 0.05; **, p < 0.01; ***, p < 0.001

## Sheet: Figure 2
Figure/Panel	Dataset source	Mouse strain	Sex	Age	Biological replicate (n)	Study group (based on strain and age category)	Technical replicates	Dot represents	Metric definition	y-axis units	Error bars	Statistical unit	Statistical test	Multiple comparisons	Significance
Fig. 2C	Mouse colonic organoids	SAMR1, SAMP8	M, F	young, aged	n = 5 mice (or independent organoid line derived from an individual mouse)	10 (young SAMR1; 5 M, 5 F), 10 (aged SAMR1; 5 M, 5 F), 10 (young SAMP8; 5 M, 5 F), 10 (aged SAMP8; 5 M, 5 F)	3 wells per mouse	mean per mouse	organoid forming efficiency = the number of formed organoids at day 7 divided by the total number of initially isolated crypts at day 0, multiplied by 100	%	Mean ± SEM	mouse	two-way ANOVA	Tukey’s post hoc	*, p < 0.05; **, p < 0.01
Fig. 2D	Mouse colonic organoids	SAMR1, SAMP8	M, F	young, aged	n = 5 mice (or independent organoid line derived from an individual mouse)	10 (young SAMR1; 5 M, 5 F), 10 (aged SAMR1; 5 M, 5 F), 10 (young SAMP8; 5 M, 5 F), 10 (aged SAMP8; 5 M, 5 F)	2 wells of organoids per mouse	mean per mouse	relative gene expression (fold change) calculated using the 2^−ΔΔCt method (Gapdh as reference; normalized to mean control ΔCt). Fold changes were log2-transformed for heatmap visualization (downregulation in blue and upregulation in red)	log2 fold change	Mean ± SEM	mouse	one-way ANOVA	Sidak’s post hoc	*, p < 0.05
Fig. 2E	Mouse colonic organoids	SAMR1, SAMP8	M, F	young, aged	n = 4 mice (or independent organoid line derived from an individual mouse)	8 (young SAMR1; 4 M, 4 F), 8 (aged SAMR1; 4 M, 4 F), 8 (young SAMP8; 4 M, 4 F), 8 (aged SAMP8; 4 M, 4 F)	10 organoids/fields per mouse	single measurements = each organoid	portion of goblet cells = Alcian blue-positive area normalized against the nuclear fast red-positive area	ratio	Mean ± SEM	organoid	one-way ANOVA	Sidak’s post hoc	*, p < 0.05; ***, p < 0.001
Fig. 2F	Mouse colonic organoids	SAMR1, SAMP8	M, F	young, aged	n = 4 mice (or independent organoid line derived from an individual mouse)	8 (young SAMR1; 4 M, 4 F), 8 (aged SAMR1; 4 M, 4 F), 8 (young SAMP8; 4 M, 4 F), 8 (aged SAMP8; 4 M, 4 F)	10 organoids/fields per mouse	single measurements = mean of each image field	portion of enteroendocrine cells = the number of Chga-positive cell normalized to the number of DAPI-positive nuclei	ratio	Mean ± SEM	organoid	one-way ANOVA	Sidak’s post hoc	***, p < 0.001
Fig. 2G	Mouse colonic organoids	SAMR1, SAMP8	M, F	young, aged	n = 4 mice (or independent organoid line derived from an individual mouse)	8 (young SAMR1; 4 M, 4 F), 8 (aged SAMR1; 4 M, 4 F), 8 (young SAMP8; 4 M, 4 F), 8 (aged SAMP8; 4 M, 4 F)	10 organoids/fields per mouse	single measurements = mean of each image field	portion of proliferation marker = the number of Ki67-positive cell normalized to the number of DAPI-positive nuclei	ratio	Mean ± SEM	organoid	one-way ANOVA	Sidak’s post hoc	***, p < 0.001

## Sheet: Figure 3
Figure/Panel	Dataset source	Mouse strain	Sex	Age	Biological replicate (n)	Study group (based on strain and age category)	Technical replicates	Dot represents	Metric definition	y-axis units	Error bars	Statistical unit	Statistical test	Multiple comparisons	Significance
Fig. 3A	Mouse colonic organoids	SAMR1, SAMP8	M, F	young, aged	n = 4 mice (or independent organoid line derived from an individual mouse)	8 (young SAMR1; 4 M, 4 F), 8 (aged SAMR1; 4 M, 4 F), 8 (young SAMP8; 4 M, 4 F), 8 (aged SAMP8; 4 M, 4 F)	N/A	N/A	number of DAPs	number	N/A	mouse	DAPs defined using Linear modeling (log2_int_norm ~ genotype × age + sex + batch), R-package ‘limma’ version 1.47.5 and ‘MuMIn’ version 1.47.5		adj.P.Val < 0.05
Fig. 3B	Mouse colonic organoids	SAMR1, SAMP8	M, F	young, aged	n = 4 mice (or independent organoid line derived from an individual mouse)	8 (young SAMR1; 4 M, 4 F), 8 (aged SAMR1; 4 M, 4 F), 8 (young SAMP8; 4 M, 4 F), 8 (aged SAMP8; 4 M, 4 F)	N/A	N/A	changes in protein expression level of DAPs (log2 fold change)	log2 fold change	N/A	mouse	DAPs defined using Linear modeling (log2_int_norm ~ genotype × age + sex + batch), R-package ‘limma’ version 1.47.5 and ‘MuMIn’ version 1.47.5		adj.P.Val < 0.05
Fig. 3C	Mouse colonic organoids	SAMR1, SAMP8	M, F	young, aged	n = 4 mice (or independent organoid line derived from an individual mouse)	8 (young SAMR1; 4 M, 4 F), 8 (aged SAMR1; 4 M, 4 F), 8 (young SAMP8; 4 M, 4 F), 8 (aged SAMP8; 4 M, 4 F)	N/A	Two pathways (nodes) are connected if they share 20% (default) or more genes. Darker nodes are more significantly enriched gene sets. Bigger nodes represent larger gene sets. Thicker edges represent more overlapped genes.	the interactive plot shows the relationship between Gene Ontology enriched pathways.	pathway (nodes)	N/A	mouse	DAPs defined using Linear modeling (log2_int_norm ~ genotype × age + sex + batch), R-package ‘limma’ version 1.47.5 and ‘MuMIn’ version 1.47.5 . Enrichment analysis among DAPs using ShinyGO 0.80		Enrichment FDR < 0.05
Fig. 3D	Mouse colonic organoids	SAMR1, SAMP8	M, F	young, aged	n = 4 mice (or independent organoid line derived from an individual mouse)	8 (young SAMR1; 4 M, 4 F), 8 (aged SAMR1; 4 M, 4 F), 8 (young SAMP8; 4 M, 4 F), 8 (aged SAMP8; 4 M, 4 F)	1 - 2 replicates per Western blot membrane	mean per mouse	protein expression level	%	Mean ± SEM	mouse	one-way ANOVA	Fisher’s LSD post-hoc test	*, p < 0.05
Fig. 3E	Mouse colonic organoids	SAMR1, SAMP8	M, F	young, aged	n = 4 mice (or independent organoid line derived from an individual mouse)	8 (young SAMR1; 4 M, 4 F), 8 (aged SAMR1; 4 M, 4 F), 8 (young SAMP8; 4 M, 4 F), 8 (aged SAMP8; 4 M, 4 F)	1 - 2 replicates per Western blot membrane	mean per mouse	protein expression level	%	Mean ± SEM	mouse	one-way ANOVA	Fisher’s LSD post-hoc test	*, p < 0.05
Fig. 3F	Mouse colonic organoids	SAMR1, SAMP8	F	aged	n = 4 mice (or independent organoid line derived from an individual mouse)	4 (aged SAMR1; 5 F), 4(aged SAMP8; 5 F)	2 wells per mouse	mean per mouse	TEER analysis of organoids derived from SAMP8 mice compared with those from SAMR1 mice, expressed as a percentage	%	Mean ± SEM	mouse	unpaired two-tailed Welch’s t-test	Welch correct	*, p < 0.05

## Sheet: Figure 4
Figure/Panel	Dataset source	Mouse strain	Sex	Age	Biological replicate (n)	Study group (based on strain and age category)	Technical replicates	Dot represents	Metric definition	y-axis units	Error bars	Statistical unit	Statistical test	Multiple comparisons	Significance
Fig. 4B	Mouse colonic organoids	SAMR1, SAMP8	F	young, aged	n = 4 mice (or independent organoid line derived from an individual mouse)	4 (young SAMR1; 4F; passage number P1), 4 (aged SAMR1; 4 F; passage number P1), 4 (aged SAMR1; 4 F; passage number P5), 4 (aged SAMR1; 4 F; passage number P10), 4 (aged SAMP8; 4 F; passage number P1)	3 wells per mouse	mean per mouse	Organoid area	μm2	Mean ± SEM	mouse	one-way ANOVA	Sidak’s post hoc	*, p < 0.05

## Sheet: Figure 5
Figure/Panel	Dataset source	Mouse strain	Sex	Age	Biological replicate (n)	Study group (based on strain and age category)	Technical replicates	Dot represents	Metric definition	y-axis units	Error bars	Statistical unit	Statistical test	Multiple comparisons	Significance
Fig. 5B	Mouse colonic organoids and ENS	SAMR1	F	young, aged	n = 5 mice (or independent organoid and ENS line derived from an individual mouse)	5 (young SAMR1; 5 F), 5 (aged SAMR1; 5 F)	4 organoids-BME domes per well, per mouse	mean per mouse	organoid area	μm2	Mean ± SEM	mouse	one-way ANOVA	Sidak’s post hoc	*, p < 0.05
Fig. 5C	Mouse colonic organoids and ENS	SAMR1	F	young, aged	n = 5 mice (or independent organoid and ENS line derived from an individual mouse)	5 (young SAMR1; 5 F), 5 (aged SAMR1; 5 F)	2 wells per mouse	mean per mouse	relative gene expression (fold change) calculated using the 2^−ΔΔCt method (Gapdh as reference; normalized to mean control ΔCt)	fold change (%)	Mean ± SEM	mouse	one-way ANOVA	Sidak’s post hoc	*, p < 0.05
Fig. 5D	Mouse colonic organoids and ENS	SAMR1	F	young, aged	n = 5–7 mice (or independent organoid and ENS line derived from an individual mouse)	5–7 (young SAMR1; 5–7 F), 5–7 (aged SAMR1; 5–7 F)	2 wells per mouse	mean per mouse	choline acetyltransferase activity of the ENS in the co-culture system normalized to control of ENS culture alone	%	Mean ± SEM	mouse	one-way ANOVA	Sidak’s post hoc	*, p < 0.05
Fig. 5E	Mouse colonic organoids and ENS	SAMR1	F	young, aged	n = 5–7 mice (or independent organoid and ENS line derived from an individual mouse)	5–7 (young SAMR1; 5–7 F), 5–7 (aged SAMR1; 5–7 F)	2 wells per mouse	mean per mouse	acetylcholinesterase activity of the ENS in the co-culture system normalized to control of ENS culture alone	%	Mean ± SEM	mouse	one-way ANOVA	Sidak’s post hoc	*, p < 0.05

## Sheet: Figure 6
Figure/Panel	Dataset source	Mouse strain	Sex	Age	Biological replicate (n)	Study group (based on strain and age category)	Technical replicates	Dot represents	Metric definition	y-axis units	Error bars	Statistical unit	Statistical test	Multiple comparisons	Significance
Fig. 6B	Mouse colonic organoids	SAMR1	F	young, aged	n = 5 mice (or independent organoid line derived from an individual mouse)	5 (young SAMR1; 5 F), 5 (aged SAMR1; 5 F)	2 organoids-BME domes per well, 2 wells per mouse	mean per mouse	organoid area	μm2	Mean ± SEM	mouse	one-way ANOVA	Sidak’s post hoc	*, p < 0.05; **, p < 0.01
Fig. 6C	Mouse colonic organoids	SAMR1	F	young, aged	n = 5 mice (or independent organoid line derived from an individual mouse)	5 (young SAMR1; 5 F), 5 (aged SAMR1; 5 F)	2 wells per mouse	mean per mouse	relative gene expression (fold change) calculated using the 2^−ΔΔCt method (Gapdh as reference; normalized to mean control ΔCt)	fold change (%)	Mean ± SEM	mouse	one-way ANOVA	Sidak’s post hoc	*, p < 0.05
Fig. 6D	Mouse colonic organoids	SAMR1	F	young, aged	n = 5 mice (or independent organoid line derived from an individual mouse)	5 (young SAMR1; 5 F), 5 (aged SAMR1; 5 F)	2 wells per mouse	mean per mouse	relative gene expression (fold change) calculated using the 2^−ΔΔCt method (Gapdh as reference; normalized to mean control ΔCt)	fold change (%)	Mean ± SEM	mouse	one-way ANOVA	Sidak’s post hoc	*, p < 0.05

## Sheet: Figure S6
Figure/Panel	Dataset source	Mouse strain	Sex	Age	Biological replicate (n)	Study group (based on strain and age category)	Technical replicates	Dot represents	Metric definition	y-axis units	Error bars	Statistical unit	Statistical test	Multiple comparisons	Significance
Fig. S6A	Mouse colonic ENS	SAMR1	F	young, aged	n = 3 mice (or independent ENS line derived from an individual mouse)	3 (young SAMR1; 3 F), 3 (aged SAMR1; 3 F)	4 wells (4 tissue pieces) per mouse	single measurement	acetylcholinesterase activity of the ENS in the cENR medium normalized to control of ENS medium	%	Mean ± SEM	well	one-way ANOVA	Sidak’s post hoc	ns, not significant
Fig. S6B	Mouse colonic ENS	SAMR1	F	young, aged	n = 3 mice (or independent ENS line derived from an individual mouse)	3 (young SAMR1; 3 F), 3 (aged SAMR1; 3 F)	4 wells (4 tissue pieces) per mouse	single measurement	relative light units RLU of the ENS sample in the cENR medium normalized to control of ENS medium	%	Mean ± SEM	well	one-way ANOVA	Sidak’s post hoc	ns, not significant
