# Supplementary material for: Interplay of the ENS and Microbiota With Murine Gut Epithelium‐Derived Organoids in Aging
Source: Aging Cell. 2026 Jul 3;25(7):e70608. doi: 10.1111/acel.70608 (PMC13329257; doi:10.1111/acel.70608)
Supplement: Supplementary file 4 — Table S3: Proteomics data of colonic organoids. [file ACEL-25-e70608-s002.xlsx]

## Sheet: Legends
Proteomics data
Sheet name	Description
SAMP8vsSAMR1inA3	List of DAPs in comparison of organoids-derived from SAMP8 compared to SAMR1 mice at 3 months of age
SAMP8vsSAMR1inA10	List of DAPs in comparison of organoids-derived from SAMP8 compared to SAMR1 mice at 10 months of age
enrichment_GO_BP_3month	Gene Ontology (GO) enrichment analysis in the context of Biological Processes (BP) using DAPs idetified in comparison of organoids-derived from SAMP8 compared to SAMR1 mice at 3 months of age
enrichment_GO_BP_10month	Gene Ontology (GO) enrichment analysis in the context of Biological Processes (BP) using DAPs idetified in comparison of organoids-derived from SAMP8 compared to SAMR1 mice at 10 months of age
Terms	Description
adj.P.Val	P-value adjusted by FDR (false discovery rate) method
DAPs	Differentially abundant proteins
Enrichment FDR	P-value adjusted by FDR (false discovery rate) method
Fold Enrichment	The percentage of genes in your list belonging to a pathway, divided by the corresponding percentage in the background, indicates how drastically genes of a certain pathway is overrepresented
Gene.names_short	Gene symbol
id	A generated identifier by the analysis software
Link	Link to UniProt database
log2FC	Log2 fold change
nGenes	Number of genes encoding identified DAPs which are involved in enrichment pathway
Pathway	Pathway name
Pathway Genes	Total number of genes in enrichment pathway
plot_label	Refers to the way that protein is labeled on a graph or plot
Protein.IDs	Accession number from UniProt database
Protein.names	Full name of identifed protein
URL	Link for information of enrichment pathway

## Sheet: SAMP8vsSAMR1inA3
id	plot_label	Link	log2FC	adj.P.Val	Protein.names	Protein.IDs	Gene.names_short
2251	Abcb11	https://www.uniprot.org/uniprot/?query=(accession:q9qy30)+OR+(accession:j3qny6)	3.57728	4.8116e-16	Bile salt export pump;Isoform of Q9QY30, ATP-binding cassette, sub-family B (MDR/TAP), member 11	Q9QY30;J3QNY6	Abcb11
2732	Defa-rs2	https://www.uniprot.org/uniprot/?query=(accession:p17534)	3.13049	1.22252e-05	Alpha-defensin-related sequence 2	P17534	Defa-rs2
3721	Ang4	https://www.uniprot.org/uniprot/?query=(accession:q3tmq6)+OR+(accession:p97802)	2.33908	4.26368e-05	Angiogenin-4;Angiogenin-3	Q3TMQ6;P97802	Ang4;Ang3
2689	H2-D1	https://www.uniprot.org/uniprot/?query=(accession:p14426)	2.20567	2.20773e-20	Isoform of P14427, H-2 class I histocompatibility antigen, D-K alpha chain	P14426	H2-D1
5728	Fuom	https://www.uniprot.org/uniprot/?query=(accession:q8r2k1)+OR+(accession:q8r2k1-5)+OR+(accession:q8r2k1-4)+OR+(accession:q8r2k1-2)+OR+(accession:q8r2k1-3)+OR+(accession:d3yws7)+OR+(accession:f6sjm7)+OR+(accession:a0a1b0gta0)+OR+(accession:f6x9p4)	2.16503	3.93676e-18	Fucose mutarotase;Isoform of Q8R2K1, Isoform 5 of Fucose mutarotase;Isoform of Q8R2K1, Isoform 4 of Fucose mutarotase;Isoform of Q8R2K1, Isoform 2 of Fucose mutarotase;Isoform of Q8R2K1, Isoform 3 of Fucose mutarotase;Isoform of Q8R2K1, Fucose mutarotase;Isoform of Q8R2K1, Fucose mutarotase (Fragment);Isoform of Q8R2K1, Fucose mutarotase (Fragment);Isoform of Q8R2K1, Fucose mutarotase (Fragment)	Q8R2K1;Q8R2K1-5;Q8R2K1-4;Q8R2K1-2;Q8R2K1-3;D3YWS7;F6SJM7;A0A1B0GTA0;F6X9P4	Fuom
2771	Abcb1a	https://www.uniprot.org/uniprot/?query=(accession:p21447)+OR+(accession:a0a0g2jdm4)+OR+(accession:b5x0e4-2)+OR+(accession:b5x0e4)+OR+(accession:f6sgp4)	1.96609	5.32164e-14	ATP-dependent translocase ABCB1;Isoform of P21440, ATP-binding cassette, sub-family B (MDR/TAP), member 4 (Fragment);Isoform of B5X0E4, Isoform 2 of ATP-binding cassette sub-family B member 5;ATP-binding cassette sub-family B member 5;Isoform of Q9DC29, ATP-binding cassette, sub-family B (MDR/TAP), member 6 (Fragment)	P21447;A0A0G2JDM4;B5X0E4-2;B5X0E4;F6SGP4	Abcb1a;Abcb4;Abcb5;Abcb6
1194	Gnai1	https://www.uniprot.org/uniprot/?query=(accession:b2rsh2)+OR+(accession:p18872-2)+OR+(accession:p50149)+OR+(accession:p20612)+OR+(accession:q3v3i2)+OR+(accession:a2ae32)+OR+(accession:p18872)+OR+(accession:a2ae31)+OR+(accession:q8c040)+OR+(accession:q8bhk8)+OR+(accession:f6qpu5)	1.91791	5.53827e-05	Guanine nucleotide-binding protein G(i) subunit alpha-1;Isoform of P18872, Isoform Alpha-2 of Guanine nucleotide-binding protein G(o) subunit alpha;Guanine nucleotide-binding protein G(t) subunit alpha-2;Guanine nucleotide-binding protein G(t) subunit alpha-1;Guanine nucleotide-binding protein G(t) subunit alpha-3;Isoform of P50149, Guanine nucleotide binding protein, alpha transducing 2 (Fragmen…	B2RSH2;P18872-2;P50149;P20612;Q3V3I2;A2AE32;P18872;A2AE31;Q8C040;Q8BHK8;F6QPU5	Gnai1;Gnao1;Gnat2;Gnat1;Gnat3;Gnal
2598	Abcb1b	https://www.uniprot.org/uniprot/?query=(accession:p06795)+OR+(accession:p21440)+OR+(accession:a0a0g2jf49)	1.69612	2.42272e-12	ATP-dependent translocase ABCB1;Phosphatidylcholine translocator ABCB4;Isoform of P06795, ATP-binding cassette, sub-family B (MDR/TAP), member 1B (Fragment)	P06795;P21440;A0A0G2JF49	Abcb1b;Abcb4
5937	Ca9	https://www.uniprot.org/uniprot/?query=(accession:q8vhb5)+OR+(accession:q8vhb5-2)+OR+(accession:f6xxu0)	1.62433	1.9839e-12	Carbonic anhydrase 9;Isoform of Q8VHB5, Isoform 2 of Carbonic anhydrase 9;Isoform of Q8VHB5, Carbonic anhydrase (Fragment)	Q8VHB5;Q8VHB5-2;F6XXU0	Ca9;Car9
2578	Iap	https://www.uniprot.org/uniprot/?query=(accession:p03975)	1.42857	1.74656e-09	IgE-binding protein	P03975	Iap
2269	Gvin1	https://www.uniprot.org/uniprot/?query=(accession:q80su7)+OR+(accession:l7n451)+OR+(accession:h3bl64)	1.16418	1.85923e-12	Interferon-induced very large GTPase 1;Isoform of Q80SU7, GTPase, very large interferon inducible 1;Isoform of Q80SU7, GTPase, very large interferon inducible, family member 2 (Fragment)	Q80SU7;L7N451;H3BL64	Gvin1;Gvin2
7368	Fut2	https://www.uniprot.org/uniprot/?query=(accession:q9jl27)+OR+(accession:p97353)+OR+(accession:a0a1b0grd2)+OR+(accession:q8cdc9)	1.09893	1.8253e-08	Galactoside alpha-(1,2)-fucosyltransferase 2;Galactoside 2-alpha-L-fucosyltransferase Sec1;Isoform of Q9JL27, L-Fucosyltransferase (Fragment);Isoform of P97353, L-Fucosyltransferase	Q9JL27;P97353;A0A1B0GRD2;Q8CDC9	Fut2;Sec1
7576	Ak4	https://www.uniprot.org/uniprot/?query=(accession:q9wur9)+OR+(accession:a2arf6)+OR+(accession:f6teu8)+OR+(accession:a2arf5)	1.03345	2.6809e-06	Adenylate kinase 4, mitochondrial;Isoform of Q9WUR9, Adenylate kinase 4 (Fragment);Isoform of Q9WUR9, Adenylate kinase 8 (Fragment);Isoform of Q9WUR9, Adenylate kinase 4 (Fragment)	Q9WUR9;A2ARF6;F6TEU8;A2ARF5	Ak4
378	Q8WUR0	https://www.uniprot.org/uniprot/?query=(accession:q8wur0)+OR+(accession:j3qpy0)+OR+(accession:a0a0u1rnt4)	0.988676	0.00405489	Protein C19orf12 homolog;Isoform of Q8WUR0, RIKEN cDNA 1600014C10 gene;Isoform of Q8WUR0, RIKEN cDNA 1600014C10 gene	Q8WUR0;J3QPY0;A0A0U1RNT4	;1600014C10Rik
6559	Lgals2	https://www.uniprot.org/uniprot/?query=(accession:q9cqw5)	0.975136	0.0184324	Galectin-2	Q9CQW5	Lgals2
7539	Cdh13	https://www.uniprot.org/uniprot/?query=(accession:q9wtr5)	0.920238	0.00989626	Cadherin-13	Q9WTR5	Cdh13
6060	Cbs	https://www.uniprot.org/uniprot/?query=(accession:q91wt9-2)+OR+(accession:q91wt9)+OR+(accession:d3yyn0)+OR+(accession:d3z4k2)+OR+(accession:d3yuf2)+OR+(accession:a0a494baq7)+OR+(accession:a0a494bb97)	0.880971	0.000308935	Isoform of Q91WT9, Isoform 2 of Cystathionine beta-synthase;Cystathionine beta-synthase;Isoform of Q91WT9, Cystathionine beta-synthase (Fragment);Isoform of Q91WT9, Cystathionine beta-synthase (Fragment);Isoform of Q91WT9, Cystathionine beta-synthase (Fragment);Isoform of Q91WT9, Cystathionine beta-synthase (Fragment);Isoform of Q91WT9, Cystathionine beta-synthase (Fragment)	Q91WT9-2;Q91WT9;D3YYN0;D3Z4K2;D3YUF2;A0A494BAQ7;A0A494BB97	Cbs
3685	Tapbp	https://www.uniprot.org/uniprot/?query=(accession:q9r233-2)+OR+(accession:q9r233)+OR+(accession:q3tcu5)+OR+(accession:g3uzz2)+OR+(accession:a0a3q4egl0)	0.753368	7.119e-09	Isoform of Q9R233, Isoform Short of Tapasin;Tapasin;Isoform of Q9R233, TAP binding protein;Isoform of Q9R233, TAP binding protein (Fragment);Isoform of Q9R233, TAP binding protein (Fragment)	Q9R233-2;Q9R233;Q3TCU5;G3UZZ2;A0A3Q4EGL0	Tapbp
5354	Pcyox1l	https://www.uniprot.org/uniprot/?query=(accession:q8c7k6)+OR+(accession:a0a0a6yy26)	0.75066	2.85128e-07	Prenylcysteine oxidase-like;Isoform of Q8C7K6, Prenylcysteine oxidase 1 like	Q8C7K6;A0A0A6YY26	Pcyox1l
7263	Dpp7	https://www.uniprot.org/uniprot/?query=(accession:q9et22)	0.736114	4.40229e-09	Dipeptidyl peptidase 2	Q9ET22	Dpp7
787	Clca4a	https://www.uniprot.org/uniprot/?query=(accession:g3x8z1)+OR+(accession:a0a5f8mqb6)+OR+(accession:q6q473)+OR+(accession:q6q473-2)	0.697546	0.0103012	Isoform of Q6Q473, Chloride channel accessory 4A;Isoform of Q6Q473, Chloride channel accessory 4A;Calcium-activated chloride channel regulator 4A;Isoform of Q6Q473, Isoform 2 of Calcium-activated chloride channel regulator 4A	G3X8Z1;A0A5F8MQB6;Q6Q473;Q6Q473-2	Clca4a
3584	Fabp5	https://www.uniprot.org/uniprot/?query=(accession:q05816)	0.685753	6.79648e-05	Fatty acid-binding protein 5	Q05816	Fabp5
929	Fggy	https://www.uniprot.org/uniprot/?query=(accession:a2ajl3)+OR+(accession:a2ajl3-2)+OR+(accession:a2ajl4)+OR+(accession:f7ang8)+OR+(accession:b1ay71)+OR+(accession:d6rg41)+OR+(accession:h3bj80)+OR+(accession:d6rhr3)+OR+(accession:f6v664)+OR+(accession:b7zch9)	0.678191	1.35741e-05	FGGY carbohydrate kinase domain-containing protein;Isoform of A2AJL3, Isoform 2 of FGGY carbohydrate kinase domain-containing protein;Isoform of A2AJL3, FGGY carbohydrate kinase domain containing;Isoform of A2AJL3, FGGY carbohydrate kinase domain containing (Fragment);Isoform of A2AJL3, FGGY carbohydrate kinase domain containing (Fragment);Isoform of A2AJL3, FGGY carbohydrate kinase domain contai…	A2AJL3;A2AJL3-2;A2AJL4;F7ANG8;B1AY71;D6RG41;H3BJ80;D6RHR3;F6V664;B7ZCH9	Fggy
2788	Glb1	https://www.uniprot.org/uniprot/?query=(accession:p23780)+OR+(accession:a0a1l1ssj7)	0.65479	1.19829e-10	Beta-galactosidase;Isoform of P23780, Galactosidase, beta 1	P23780;A0A1L1SSJ7	Glb1
209	Tpmt	https://www.uniprot.org/uniprot/?query=(accession:o55060)+OR+(accession:a0a0r4j018)+OR+(accession:d3ywk6)+OR+(accession:d3z380)+OR+(accession:d3z217)+OR+(accession:d6rik3)+OR+(accession:d3z0r1)	0.649536	1.42147e-07	Thiopurine S-methyltransferase;Isoform of O55060, Thiopurine S-methyltransferase;Isoform of O55060, Thiopurine S-methyltransferase (Fragment);Isoform of O55060, Thiopurine S-methyltransferase;Isoform of O55060, Thiopurine S-methyltransferase (Fragment);Isoform of O55060, Thiopurine methyltransferase (Fragment);Isoform of O55060, Thiopurine methyltransferase (Fragment)	O55060;A0A0R4J018;D3YWK6;D3Z380;D3Z217;D6RIK3;D3Z0R1	Tpmt
5153	Scfd2	https://www.uniprot.org/uniprot/?query=(accession:q8bty8-2)+OR+(accession:q8bty8)+OR+(accession:q8bty8-3)+OR+(accession:q8bty8-4)	0.639592	2.50999e-13	Isoform of Q8BTY8, Isoform 2 of Sec1 family domain-containing protein 2;Sec1 family domain-containing protein 2;Isoform of Q8BTY8, Isoform 3 of Sec1 family domain-containing protein 2;Isoform of Q8BTY8, Isoform 4 of Sec1 family domain-containing protein 2	Q8BTY8-2;Q8BTY8;Q8BTY8-3;Q8BTY8-4	Scfd2
1106	Lgals9	https://www.uniprot.org/uniprot/?query=(accession:o08573-3)+OR+(accession:o08573-2)+OR+(accession:o08573)+OR+(accession:b1aqr8)+OR+(accession:g3x9t7)	0.628382	0.000497426	Isoform of O08573, Isoform 3 of Galectin-9;Isoform of O08573, Isoform 2 of Galectin-9;Galectin-9;Isoform of O08573, Galectin;Isoform of O08573, Galectin	O08573-3;O08573-2;O08573;B1AQR8;G3X9T7	Lgals9
1065	Pard3	https://www.uniprot.org/uniprot/?query=(accession:q99nh2)+OR+(accession:g3xa13)+OR+(accession:f6s7z1)+OR+(accession:a5d6p2)+OR+(accession:b7zny3)+OR+(accession:e0cxl4)+OR+(accession:e0cy24)+OR+(accession:q99nh2-2)+OR+(accession:e0cz83)+OR+(accession:e0cze2)+OR+(accession:e0cxr8)+OR+(accession:q99nh2-3)+OR+(accession:f6tsj9)+OR+(accession:e9pyj2)+OR+(accession:e0cx45)	0.605688	5.87693e-11	Partitioning defective 3 homolog;Isoform of Q99NH2, Par-3 family cell polarity regulator;Isoform of Q99NH2, Par-3 family cell polarity regulator (Fragment);Isoform of Q99NH2, Par-3 (Partitioning defective 3) homolog (C. elegans);Isoform of Q99NH2, Par-3 family cell polarity regulator;Isoform of Q99NH2, Par-3 family cell polarity regulator;Isoform of Q99NH2, Par-3 family cell polarity regulator;Is…	Q99NH2;G3XA13;F6S7Z1;A5D6P2;B7ZNY3;E0CXL4;E0CY24;Q99NH2-2;E0CZ83;E0CZE2;E0CXR8;Q99NH2-3;F6TSJ9;E9PYJ2;E0CX45;Q99NH2-4;F6UGU7;A0A0R4J1Y4;Q99NH2-5;Q4JJC0;F6TB42;E0CXD3;F6URI7;F6T4Y3;E0CYB6	Pard3
6711	Tmem135	https://www.uniprot.org/uniprot/?query=(accession:q9cyv5)	0.603453	0.0416281	Transmembrane protein 135	Q9CYV5	Tmem135
3091	Rida	https://www.uniprot.org/uniprot/?query=(accession:p52760)	0.578212	1.17396e-11	2-iminobutanoate/2-iminopropanoate deaminase	P52760	Rida
4792	Mogat2	https://www.uniprot.org/uniprot/?query=(accession:q80w94)	0.566259	0.00341171	2-acylglycerol O-acyltransferase 2	Q80W94	Mogat2
2703	Gstm2	https://www.uniprot.org/uniprot/?query=(accession:p15626)+OR+(accession:d3yx76)	0.56234	0.0194517	Glutathione S-transferase Mu 2;Isoform of P15626, Glutathione S-transferase	P15626;D3YX76	Gstm2
7332	Rnase4	https://www.uniprot.org/uniprot/?query=(accession:q9jjh1)+OR+(accession:q8c7e4)	0.560025	0.0287811	Ribonuclease 4;Isoform of Q9JJH1, Ribonuclease A b1	Q9JJH1;Q8C7E4	Rnase4
5954	Oasl1	https://www.uniprot.org/uniprot/?query=(accession:q8vi94)	0.534089	0.000842106	2'-5'-oligoadenylate synthase-like protein 1	Q8VI94	Oasl1
4490	Adat2	https://www.uniprot.org/uniprot/?query=(accession:q6p6j0)	0.521255	2.92915e-07	tRNA-specific adenosine deaminase 2	Q6P6J0	Adat2
337	Rdh13	https://www.uniprot.org/uniprot/?query=(accession:q8cee7)+OR+(accession:a0a0r4j1n8)+OR+(accession:d3yvj8)	0.507214	5.64073e-07	Retinol dehydrogenase 13;Isoform of Q8CEE7, Retinol dehydrogenase 13 (all-trans and 9-cis);Isoform of Q8CEE7, Retinol dehydrogenase 13 (all-trans and 9-cis) (Fragment)	Q8CEE7;A0A0R4J1N8;D3YVJ8	Rdh13
6114	Camk1	https://www.uniprot.org/uniprot/?query=(accession:q91ys8)+OR+(accession:d3z368)	0.481666	7.92486e-09	Calcium/calmodulin-dependent protein kinase type 1;Isoform of Q91YS8, Calcium/calmodulin-dependent protein kinase I (Fragment)	Q91YS8;D3Z368	Camk1
4909	Q8BGC1	https://www.uniprot.org/uniprot/?query=(accession:q8bgc1)+OR+(accession:a0a2i3brj4)+OR+(accession:q8bgc1-3)+OR+(accession:q8bgc1-2)	0.47072	6.38588e-07	UPF0489 protein C5orf22 homolog;Isoform of Q8BGC1, RIKEN cDNA 6030458C11 gene;Isoform of Q8BGC1, Isoform 3 of UPF0489 protein C5orf22 homolog;Isoform of Q8BGC1, Isoform 2 of UPF0489 protein C5orf22 homolog	Q8BGC1;A0A2I3BRJ4;Q8BGC1-3;Q8BGC1-2	;6030458C11Rik
466	Pls3	https://www.uniprot.org/uniprot/?query=(accession:q99k51)+OR+(accession:a0a1c7cyv0)+OR+(accession:b1ax58)	0.467635	0.000295747	Plastin-3;Isoform of Q99K51, Plastin 3 (T-isoform) (Fragment);Isoform of Q99K51, Plastin 3 (T-isoform)	Q99K51;A0A1C7CYV0;B1AX58	Pls3
1683	Gtf3c4	https://www.uniprot.org/uniprot/?query=(accession:q8bmq2)+OR+(accession:e9q2b0)+OR+(accession:q8bmq2-2)+OR+(accession:q8bmq2-3)	0.442796	3.69943e-08	General transcription factor 3C polypeptide 4;Isoform of Q8BMQ2, General transcription factor IIIC, polypeptide 4;Isoform of Q8BMQ2, Isoform 2 of General transcription factor 3C polypeptide 4;Isoform of Q8BMQ2, Isoform 3 of General transcription factor 3C polypeptide 4	Q8BMQ2;E9Q2B0;Q8BMQ2-2;Q8BMQ2-3	Gtf3c4
5573	Gtf3c1	https://www.uniprot.org/uniprot/?query=(accession:q8k284)+OR+(accession:q8k284-2)+OR+(accession:a0a0u1rpd8)+OR+(accession:a0a0u1rp70)+OR+(accession:q8k284-3)	0.431642	6.81958e-12	General transcription factor 3C polypeptide 1;Isoform of Q8K284, Isoform 2 of General transcription factor 3C polypeptide 1;Isoform of Q8K284, General transcription factor III C 1;Isoform of Q8K284, General transcription factor III C 1;Isoform of Q8K284, Isoform 3 of General transcription factor 3C polypeptide 1	Q8K284;Q8K284-2;A0A0U1RPD8;A0A0U1RP70;Q8K284-3	Gtf3c1
1855	Dglucy	https://www.uniprot.org/uniprot/?query=(accession:q8bh86)+OR+(accession:e9qmk9)+OR+(accession:q8bh86-2)+OR+(accession:f7cuw7)	0.427793	9.08086e-06	D-glutamate cyclase, mitochondrial;Isoform of Q8BH86, D-glutamate cyclase;Isoform of Q8BH86, Isoform 2 of D-glutamate cyclase, mitochondrial;Isoform of Q8BH86, D-glutamate cyclase (Fragment)	Q8BH86;E9QMK9;Q8BH86-2;F7CUW7	Dglucy
1576	Dpysl3	https://www.uniprot.org/uniprot/?query=(accession:q62188)+OR+(accession:q3tt92)+OR+(accession:e9pwe8)	0.413171	0.0137594	Dihydropyrimidinase-related protein 3;Isoform of Q62188, Dihydropyrimidinase-like 3;Isoform of Q62188, Dihydropyrimidinase-like 3	Q62188;Q3TT92;E9PWE8	Dpysl3
6991	Fam210b	https://www.uniprot.org/uniprot/?query=(accession:q9d8b6)	0.412461	6.33086e-08	Protein FAM210B, mitochondrial	Q9D8B6	Fam210b
5504	Acsl5	https://www.uniprot.org/uniprot/?query=(accession:q8jzr0)+OR+(accession:a0a286ycg4)+OR+(accession:a0a286yd68)	0.398868	5.11809e-05	Long-chain-fatty-acid--CoA ligase 5;Isoform of Q8JZR0, Acyl-CoA synthetase long-chain family member 5 (Fragment);Isoform of Q8JZR0, Acyl-CoA synthetase long-chain family member 5 (Fragment)	Q8JZR0;A0A286YCG4;A0A286YD68	Acsl5
5691	Prelid1	https://www.uniprot.org/uniprot/?query=(accession:q8r107)	0.391286	0.0275069	PRELI domain-containing protein 1, mitochondrial	Q8R107	Prelid1
6646	Ddah1	https://www.uniprot.org/uniprot/?query=(accession:q9cws0)+OR+(accession:d3yu15)	0.385766	0.0137594	N(G),N(G)-dimethylarginine dimethylaminohydrolase 1;Isoform of Q9CWS0, dimethylargininase	Q9CWS0;D3YU15	Ddah1
5021	Marf1	https://www.uniprot.org/uniprot/?query=(accession:q8bj34-3)+OR+(accession:q8bj34-4)+OR+(accession:q8bj34)+OR+(accession:q8bj34-6)+OR+(accession:q8bj34-5)+OR+(accession:q8bj34-2)+OR+(accession:a0a2r8vh96)	0.384874	0.00245054	Isoform of Q8BJ34, Isoform 3 of Meiosis regulator and mRNA stability factor 1;Isoform of Q8BJ34, Isoform 4 of Meiosis regulator and mRNA stability factor 1;Meiosis regulator and mRNA stability factor 1;Isoform of Q8BJ34, Isoform 6 of Meiosis regulator and mRNA stability factor 1;Isoform of Q8BJ34, Isoform 5 of Meiosis regulator and mRNA stability factor 1;Isoform of Q8BJ34, Isoform 2 of Meiosis r…	Q8BJ34-3;Q8BJ34-4;Q8BJ34;Q8BJ34-6;Q8BJ34-5;Q8BJ34-2;A0A2R8VH96	Marf1
2096	2210016F16Rik	https://www.uniprot.org/uniprot/?query=(accession:g3x8u3)	-0.38456	0.00534463	Queuosine salvage protein	G3X8U3	2210016F16Rik
1197	Apc	https://www.uniprot.org/uniprot/?query=(accession:q61315-2)+OR+(accession:q61315)+OR+(accession:e9qlq9)+OR+(accession:b2rug9)+OR+(accession:q61315-4)+OR+(accession:q61315-3)+OR+(accession:e9q4h1)	-0.389648	0.000660529	Isoform of Q61315, Isoform 2 of Adenomatous polyposis coli protein;Adenomatous polyposis coli protein;Isoform of Q61315, APC, WNT signaling pathway regulator;Isoform of Q61315, APC, WNT signaling pathway regulator;Isoform of Q61315, Isoform 4 of Adenomatous polyposis coli protein;Isoform of Q61315, Isoform 3 of Adenomatous polyposis coli protein;Isoform of Q61315, APC, WNT signaling pathway regul…	Q61315-2;Q61315;E9QLQ9;B2RUG9;Q61315-4;Q61315-3;E9Q4H1	Apc
842	Sh3bp1	https://www.uniprot.org/uniprot/?query=(accession:p55194)+OR+(accession:a2a5v3)+OR+(accession:a2a5v2)+OR+(accession:s4r2d3)+OR+(accession:a0a2r8w6i7)+OR+(accession:s4r2t6)+OR+(accession:a2a5v1)	-0.415671	0.000195872	SH3 domain-binding protein 1;Isoform of P55194, SH3-domain binding protein 1;Isoform of P55194, SH3-domain binding protein 1;Isoform of P55194, SH3-domain binding protein 1;Gm49510 readthrough, Predicted gene, 49510;Isoform of P55194, SH3-domain binding protein 1;Isoform of P55194, SH3-domain binding protein 1 (Fragment)	P55194;A2A5V3;A2A5V2;S4R2D3;A0A2R8W6I7;S4R2T6;A2A5V1	Sh3bp1;Gm49510
2854	Dpp4	https://www.uniprot.org/uniprot/?query=(accession:p28843)	-0.423991	0.00779105	Dipeptidyl peptidase 4	P28843	Dpp4
5686	Stap2	https://www.uniprot.org/uniprot/?query=(accession:q8r0l1)+OR+(accession:q8r0l1-2)	-0.426254	0.000231242	Signal-transducing adaptor protein 2;Isoform of Q8R0L1, Isoform 2 of Signal-transducing adaptor protein 2	Q8R0L1;Q8R0L1-2	Stap2
1228	Cyp4f13	https://www.uniprot.org/uniprot/?query=(accession:b8jk07)+OR+(accession:q99n19)	-0.427622	0.0175372	Isoform of Q99N19, Cytochrome P450, family 4, subfamily f, polypeptide 13;Cytochrome P450 CYP4F13	B8JK07;Q99N19	Cyp4f13
7426	Slc5a1	https://www.uniprot.org/uniprot/?query=(accession:q9qxi6)+OR+(accession:q8c3k6)	-0.452886	0.00989626	Isoform of Q8C3K6, SGLT1 protein;Sodium/glucose cotransporter 1	Q9QXI6;Q8C3K6	Slc5a1
2661	Otc	https://www.uniprot.org/uniprot/?query=(accession:p11725)+OR+(accession:q8r1a8)	-0.45457	0.00422101	Ornithine transcarbamylase, mitochondrial;Isoform of P11725, Ornithine transcarbamylase, mitochondrial	P11725;Q8R1A8	Otc
1707	Alcam	https://www.uniprot.org/uniprot/?query=(accession:q61490)+OR+(accession:e9q3q6)+OR+(accession:e9q4g8)+OR+(accession:f6qh25)+OR+(accession:q5mpx5)	-0.477258	0.00027522	CD166 antigen;Isoform of Q61490, Activated leukocyte cell adhesion molecule;Isoform of Q61490, Activated leukocyte cell adhesion molecule;Isoform of Q61490, Activated leukocyte cell adhesion molecule (Fragment);Isoform of Q61490, Activated leukocyte cell adhesion molecule	Q61490;E9Q3Q6;E9Q4G8;F6QH25;Q5MPX5	Alcam
6985	Chp2	https://www.uniprot.org/uniprot/?query=(accession:q9d869)	-0.501247	0.00989626	Calcineurin B homologous protein 2	Q9D869	Chp2
2277	Capn2	https://www.uniprot.org/uniprot/?query=(accession:o08529)	-0.503005	0.00343115	Calpain-2 catalytic subunit	O08529	Capn2
6912	Atad1	https://www.uniprot.org/uniprot/?query=(accession:q9d5t0)+OR+(accession:a0a494bab5)+OR+(accession:a0a494b9y0)+OR+(accession:a0a494b9l7)	-0.504925	4.90166e-09	Outer mitochondrial transmembrane helix translocase;Isoform of Q9D5T0, ATPase family, AAA domain containing 1;Isoform of Q9D5T0, ATPase family, AAA domain containing 1;Isoform of Q9D5T0, ATPase family, AAA domain containing 1	Q9D5T0;A0A494BAB5;A0A494B9Y0;A0A494B9L7	Atad1
7211	Igdcc4	https://www.uniprot.org/uniprot/?query=(accession:q9eqs9)+OR+(accession:q9eqs9-2)+OR+(accession:q9eqs9-3)+OR+(accession:e9qaq0)	-0.513279	0.0209878	Immunoglobulin superfamily DCC subclass member 4;Isoform of Q9EQS9, Isoform 2 of Immunoglobulin superfamily DCC subclass member 4;Isoform of Q9EQS9, Isoform 3 of Immunoglobulin superfamily DCC subclass member 4;Isoform of Q9EQS9, Immunoglobulin superfamily, DCC subclass, member 4	Q9EQS9;Q9EQS9-2;Q9EQS9-3;E9QAQ0	Igdcc4
5234	Slc5a8	https://www.uniprot.org/uniprot/?query=(accession:q8byf6)	-0.520108	0.0416281	Sodium-coupled monocarboxylate transporter 1	Q8BYF6	Slc5a8
6734	Rab32	https://www.uniprot.org/uniprot/?query=(accession:q9cze3)+OR+(accession:q8qzz8)+OR+(accession:a0a1y7viz0)+OR+(accession:a0a140lhk2)	-0.52899	2.48116e-06	Ras-related protein Rab-32;Ras-related protein Rab-38;Isoform of Q9CZE3, RAB32, member RAS oncogene family;Isoform of Q8QZZ8, Ras-related protein Rab	Q9CZE3;Q8QZZ8;A0A1Y7VIZ0;A0A140LHK2	Rab32;Rab38
7488	Fhl3	https://www.uniprot.org/uniprot/?query=(accession:q9r059)+OR+(accession:f2z455)+OR+(accession:d6rj68)	-0.529364	2.06872e-08	Four and a half LIM domains protein 3;Isoform of Q9R059, Four and a half LIM domains 3;Isoform of Q9R059, Four and a half LIM domains 3	Q9R059;F2Z455;D6RJ68	Fhl3
138	Tsc22d2	https://www.uniprot.org/uniprot/?query=(accession:a0a0g2jfz4)+OR+(accession:e9q7m2)+OR+(accession:q9z2s7)+OR+(accession:p62500-2)+OR+(accession:q9z2s7-3)+OR+(accession:q9z2s7-4)+OR+(accession:p62500-3)+OR+(accession:p62500)+OR+(accession:b1avf2)+OR+(accession:d3z0v7)+OR+(accession:e9qlz1)+OR+(accession:q9z2s7-2)+OR+(accession:h3bli9)	-0.547519	4.2759e-06	Isoform of E9Q7M2, TSC22 domain family, member 2;TSC22 domain family, member 2;TSC22 domain family protein 3;Isoform of P62500, Isoform 2 of TSC22 domain family protein 1;Isoform of Q9Z2S7, Isoform 3 of TSC22 domain family protein 3;Isoform of Q9Z2S7, Isoform 4 of TSC22 domain family protein 3;Isoform of P62500, Isoform 3 of TSC22 domain family protein 1;TSC22 domain family protein 1;Isoform of Q…	A0A0G2JFZ4;E9Q7M2;Q9Z2S7;P62500-2;Q9Z2S7-3;Q9Z2S7-4;P62500-3;P62500;B1AVF2;D3Z0V7;E9QLZ1;Q9Z2S7-2;H3BLI9	Tsc22d2;Tsc22d3;Tsc22d1
7644	Recql	https://www.uniprot.org/uniprot/?query=(accession:q9z129)+OR+(accession:q9z129-2)+OR+(accession:e9q3n0)+OR+(accession:d3z6t0)	-0.581572	0.000181078	ATP-dependent DNA helicase Q1;Isoform of Q9Z129, Isoform Beta of ATP-dependent DNA helicase Q1;Isoform of Q9Z129, ATP-dependent DNA helicase;Isoform of Q9Z129, RecQ protein-like (Fragment)	Q9Z129;Q9Z129-2;E9Q3N0;D3Z6T0	Recql
6747	Aldh1b1	https://www.uniprot.org/uniprot/?query=(accession:q9czs1)+OR+(accession:g3uyh1)+OR+(accession:q9jhw9)+OR+(accession:g3uwp3)+OR+(accession:a0a140lif9)	-0.590186	1.90932e-05	Aldehyde dehydrogenase X, mitochondrial;Isoform of Q9CZS1, Aldehyde dehydrogenase 1 family, member B1 (Fragment);Aldehyde dehydrogenase family 1 member A3;Isoform of Q9JHW9, Aldehyde dehydrogenase family 1, subfamily A3 (Fragment);Isoform of Q9JHW9, Aldehyde dehydrogenase family 1, subfamily A3	Q9CZS1;G3UYH1;Q9JHW9;G3UWP3;A0A140LIF9	Aldh1b1;Aldh1a3
3615	Zfp970	https://www.uniprot.org/uniprot/?query=(accession:q08bu3)+OR+(accession:a2art2)+OR+(accession:a2be20)+OR+(accession:e9q9g3)	-0.591325	3.80755e-05	OTTMUSG00000016588 protein;Zinc finger protein 966;Novel KRAB box and zinc finger, C2H2 type domain containing protein;Zinc finger protein 938	Q08BU3;A2ART2;A2BE20;E9Q9G3	Zfp970;Zfp968;Zfp973;Zfp938
2553	Adh1	https://www.uniprot.org/uniprot/?query=(accession:p00329)	-0.615067	0.0175502	Alcohol dehydrogenase 1	P00329	Adh1
2600	Me1	https://www.uniprot.org/uniprot/?query=(accession:p06801)+OR+(accession:q3tqp6)	-0.655667	0.0487552	NADP-dependent malic enzyme;Isoform of P06801, Malic enzyme	P06801;Q3TQP6	Me1
4787	Thnsl2	https://www.uniprot.org/uniprot/?query=(accession:q80w22)+OR+(accession:f7afm3)	-0.687612	0.00663069	Threonine synthase-like 2;Isoform of Q80W22, Threonine synthase-like 2 (bacterial) (Fragment)	Q80W22;F7AFM3	Thnsl2
5494	H2-Q4	https://www.uniprot.org/uniprot/?query=(accession:q8hwb2)+OR+(accession:p01899)+OR+(accession:g3uzp7)+OR+(accession:a7vms6)+OR+(accession:e9q0g4)+OR+(accession:g3uxe9)	-0.70973	1.65416e-07	Histocompatibility 2, Q region locus 4;Isoform of P14427, H-2 class I histocompatibility antigen, D-B alpha chain;Isoform of P14427, Histocompatibility 2, D region locus 1;Isoform of G3UXE9, MHC classIb T5;Isoform of G3UXE9, Predicted gene 8909;Predicted gene 8909	Q8HWB2;P01899;G3UZP7;A7VMS6;E9Q0G4;G3UXE9	H2-Q4;H2-D1;Gm8909
6441	Glo1	https://www.uniprot.org/uniprot/?query=(accession:q9cpu0)+OR+(accession:a0a494baf7)+OR+(accession:a0a494bbe7)+OR+(accession:a0a494b970)	-0.711945	8.58508e-07	Lactoylglutathione lyase;Isoform of Q9CPU0, Glyoxalase 1;Isoform of Q9CPU0, Glyoxalase 1;Isoform of Q9CPU0, Glyoxalase 1	Q9CPU0;A0A494BAF7;A0A494BBE7;A0A494B970	Glo1
7268	Hpgds	https://www.uniprot.org/uniprot/?query=(accession:q9jhf7)	-0.812176	0.0320478	Hematopoietic prostaglandin D synthase	Q9JHF7	Hpgds
3632	Fut4	https://www.uniprot.org/uniprot/?query=(accession:q11127-2)+OR+(accession:q11127)	-1.0114	1.23752e-10	Isoform of Q11127, Isoform Short of Alpha-(1,3)-fucosyltransferase 4;Alpha-(1,3)-fucosyltransferase 4	Q11127-2;Q11127	Fut4
7129	Isoc2b	https://www.uniprot.org/uniprot/?query=(accession:q9dcc7)	-1.03182	5.59913e-10	Isochorismatase domain-containing protein 2B	Q9DCC7	Isoc2b
2690	H2-D1	https://www.uniprot.org/uniprot/?query=(accession:p14427)	-1.05932	7.30343e-06	H-2 class I histocompatibility antigen, D-P alpha chain	P14427	H2-D1
5454	Dpyd	https://www.uniprot.org/uniprot/?query=(accession:q8chr6)+OR+(accession:a0a0g2jf48)	-1.09111	2.58633e-12	Dihydropyrimidine dehydrogenase [NADP(+)];Isoform of Q8CHR6, Dihydropyrimidine dehydrogenase	Q8CHR6;A0A0G2JF48	Dpyd
3058	Defa11	https://www.uniprot.org/uniprot/?query=(accession:p50709)+OR+(accession:q5g865)+OR+(accession:p50713)+OR+(accession:p50707)+OR+(accession:p50704)	-1.17566	3.15192e-05	Alpha-defensin 11 (Fragment);Alpha-defensin 24;Alpha-defensin 15;Alpha-defensin 9;Alpha-defensin 6/12	P50709;Q5G865;P50713;P50707;P50704	Defa11;Defa24;Defa15;Defa9;Defa12
224	Uimc1	https://www.uniprot.org/uniprot/?query=(accession:q5u5q9)+OR+(accession:e9q577)+OR+(accession:a0a0r4j073)+OR+(accession:q5u5q9-2)+OR+(accession:q5u5q9-3)+OR+(accession:e9pwm5)+OR+(accession:a0a0r4j183)	-1.18924	5.87693e-11	BRCA1-A complex subunit RAP80;Isoform of Q5U5Q9, BRCA1-A complex subunit RAP80;Isoform of Q5U5Q9, BRCA1-A complex subunit RAP80;Isoform of Q5U5Q9, Isoform 2 of BRCA1-A complex subunit RAP80;Isoform of Q5U5Q9, Isoform 3 of BRCA1-A complex subunit RAP80;Isoform of Q5U5Q9, BRCA1-A complex subunit RAP80;Isoform of Q5U5Q9, BRCA1-A complex subunit RAP80	Q5U5Q9;E9Q577;A0A0R4J073;Q5U5Q9-2;Q5U5Q9-3;E9PWM5;A0A0R4J183	Uimc1
7350	Uchl3	https://www.uniprot.org/uniprot/?query=(accession:q9jkb1)+OR+(accession:a0a2i3bq39)+OR+(accession:p58321)	-1.20716	5.44797e-14	Ubiquitin carboxyl-terminal hydrolase isozyme L3;Isoform of Q9JKB1, Ubiquitin carboxyl-terminal hydrolase (Fragment);Ubiquitin carboxyl-terminal hydrolase isozyme L4	Q9JKB1;A0A2I3BQ39;P58321	Uchl3;Uchl4
418	Fgf15	https://www.uniprot.org/uniprot/?query=(accession:o35622)+OR+(accession:a0a140lil5)	-1.28228	0.0379031	Fibroblast growth factor 15;Isoform of O35622, Fibroblast growth factor 15 (Fragment)	O35622;A0A140LIL5	Fgf15
720	Pyroxd2	https://www.uniprot.org/uniprot/?query=(accession:q3u4i7)+OR+(accession:a0a494ba58)+OR+(accession:a0a494bb94)	-1.35137	1.98501e-15	Pyridine nucleotide-disulfide oxidoreductase domain-containing protein 2;Isoform of Q3U4I7, Pyridine nucleotide-disulphide oxidoreductase domain 2;Isoform of Q3U4I7, Pyridine nucleotide-disulphide oxidoreductase domain 2	Q3U4I7;A0A494BA58;A0A494BB94	Pyroxd2
2133	Akr1c19	https://www.uniprot.org/uniprot/?query=(accession:g3x9y6)+OR+(accession:a0a1y7vk17)	-1.40145	4.69239e-07	Aldo-keto reductase family 1, member C19;Isoform of G3X9Y6, Aldo-keto reductase family 1, member C19 (Fragment)	G3X9Y6;A0A1Y7VK17	Akr1c19
219	Mep1a	https://www.uniprot.org/uniprot/?query=(accession:p28825)+OR+(accession:a0a0r4j043)	-1.41526	8.713e-10	Meprin A subunit alpha;Isoform of P28825, Meprin A subunit	P28825;A0A0R4J043	Mep1a
2565	H2-D1	https://www.uniprot.org/uniprot/?query=(accession:p01900)+OR+(accession:p01895-2)+OR+(accession:p01895)+OR+(accession:p01897)	-1.72514	7.05096e-11	Isoform of P14427, H-2 class I histocompatibility antigen, D-D alpha chain;Isoform of P14427, Isoform 2 of H-2 class I histocompatibility antigen, alpha chain (Fragment);Isoform of P14427, H-2 class I histocompatibility antigen, alpha chain (Fragment);H-2 class I histocompatibility antigen, L-D alpha chain	P01900;P01895-2;P01895;P01897	H2-D1;H2-L
7458	Acot3	https://www.uniprot.org/uniprot/?query=(accession:q9qyr7-2)+OR+(accession:q9qyr7)+OR+(accession:q6q2z6)+OR+(accession:a0a1y7vmz4)+OR+(accession:q91yq6)	-2.09204	7.24628e-14	Isoform of Q9QYR7, Isoform 2 of Acyl-coenzyme A thioesterase 3;Acyl-coenzyme A thioesterase 3;Acyl-coenzyme A thioesterase 5;Isoform of Q9QYR7, Acyl-CoA thioesterase 3;Isoform of Q6Q2Z6, Acot5 protein	Q9QYR7-2;Q9QYR7;Q6Q2Z6;A0A1Y7VMZ4;Q91YQ6	Acot3;Acot5
1036	Gm14403	https://www.uniprot.org/uniprot/?query=(accession:a2bfu4)	-2.18787	1.70627e-10	Predicted gene 14403	A2BFU4	Gm14403
2758	Gstm3	https://www.uniprot.org/uniprot/?query=(accession:p19639)	-2.32823	9.20112e-11	Glutathione S-transferase Mu 3	P19639	Gstm3
5304	Defa21	https://www.uniprot.org/uniprot/?query=(accession:q8c1p2)+OR+(accession:q8c1n8)+OR+(accession:w4vsn6)	-2.37219	0.000341876	Alpha-defensin 21;Alpha-defensin 22;Isoform of Q8C1N8, Defensin, alpha, 22	Q8C1P2;Q8C1N8;W4VSN6	Defa21;Defa22
4053	Capza1	https://www.uniprot.org/uniprot/?query=(accession:q5rkn9)	-2.53362	3.69673e-10	Isoform of P47753, F-actin-capping protein subunit alpha	Q5RKN9	Capza1
3959	Defa20	https://www.uniprot.org/uniprot/?query=(accession:q45vn2)+OR+(accession:q8c1n9)	-3.18712	9.17039e-07	Alpha-defensin 20;Isoform of P28309, Defensin, alpha, 2	Q45VN2;Q8C1N9	Defa20;Defa2

## Sheet: SAMP8vsSAMR1inA10
id	plot_label	Link	log2FC	adj.P.Val	Protein.names	Protein.IDs	Gene.names_short
2251	Abcb11	https://www.uniprot.org/uniprot/?query=(accession:q9qy30)+OR+(accession:j3qny6)	3.4484	1.28996e-15	Bile salt export pump;Isoform of Q9QY30, ATP-binding cassette, sub-family B (MDR/TAP), member 11	Q9QY30;J3QNY6	Abcb11
5728	Fuom	https://www.uniprot.org/uniprot/?query=(accession:q8r2k1)+OR+(accession:q8r2k1-5)+OR+(accession:q8r2k1-4)+OR+(accession:q8r2k1-2)+OR+(accession:q8r2k1-3)+OR+(accession:d3yws7)+OR+(accession:f6sjm7)+OR+(accession:a0a1b0gta0)+OR+(accession:f6x9p4)	2.30982	6.65524e-19	Fucose mutarotase;Isoform of Q8R2K1, Isoform 5 of Fucose mutarotase;Isoform of Q8R2K1, Isoform 4 of Fucose mutarotase;Isoform of Q8R2K1, Isoform 2 of Fucose mutarotase;Isoform of Q8R2K1, Isoform 3 of Fucose mutarotase;Isoform of Q8R2K1, Fucose mutarotase;Isoform of Q8R2K1, Fucose mutarotase (Fragment);Isoform of Q8R2K1, Fucose mutarotase (Fragment);Isoform of Q8R2K1, Fucose mutarotase (Fragment)	Q8R2K1;Q8R2K1-5;Q8R2K1-4;Q8R2K1-2;Q8R2K1-3;D3YWS7;F6SJM7;A0A1B0GTA0;F6X9P4	Fuom
7388	Hic2	https://www.uniprot.org/uniprot/?query=(accession:q9jlz6-2)+OR+(accession:q9jlz6)	2.18061	7.74651e-05	Isoform of Q9JLZ6, Isoform 2 of Hypermethylated in cancer 2 protein;Hypermethylated in cancer 2 protein	Q9JLZ6-2;Q9JLZ6	Hic2
2771	Abcb1a	https://www.uniprot.org/uniprot/?query=(accession:p21447)+OR+(accession:a0a0g2jdm4)+OR+(accession:b5x0e4-2)+OR+(accession:b5x0e4)+OR+(accession:f6sgp4)	2.08796	1.0895e-14	ATP-dependent translocase ABCB1;Isoform of P21440, ATP-binding cassette, sub-family B (MDR/TAP), member 4 (Fragment);Isoform of B5X0E4, Isoform 2 of ATP-binding cassette sub-family B member 5;ATP-binding cassette sub-family B member 5;Isoform of Q9DC29, ATP-binding cassette, sub-family B (MDR/TAP), member 6 (Fragment)	P21447;A0A0G2JDM4;B5X0E4-2;B5X0E4;F6SGP4	Abcb1a;Abcb4;Abcb5;Abcb6
2732	Defa-rs2	https://www.uniprot.org/uniprot/?query=(accession:p17534)	2.08437	0.00326328	Alpha-defensin-related sequence 2	P17534	Defa-rs2
1194	Gnai1	https://www.uniprot.org/uniprot/?query=(accession:b2rsh2)+OR+(accession:p18872-2)+OR+(accession:p50149)+OR+(accession:p20612)+OR+(accession:q3v3i2)+OR+(accession:a2ae32)+OR+(accession:p18872)+OR+(accession:a2ae31)+OR+(accession:q8c040)+OR+(accession:q8bhk8)+OR+(accession:f6qpu5)	2.05001	2.13361e-05	Guanine nucleotide-binding protein G(i) subunit alpha-1;Isoform of P18872, Isoform Alpha-2 of Guanine nucleotide-binding protein G(o) subunit alpha;Guanine nucleotide-binding protein G(t) subunit alpha-2;Guanine nucleotide-binding protein G(t) subunit alpha-1;Guanine nucleotide-binding protein G(t) subunit alpha-3;Isoform of P50149, Guanine nucleotide binding protein, alpha transducing 2 (Fragmen…	B2RSH2;P18872-2;P50149;P20612;Q3V3I2;A2AE32;P18872;A2AE31;Q8C040;Q8BHK8;F6QPU5	Gnai1;Gnao1;Gnat2;Gnat1;Gnat3;Gnal
2689	H2-D1	https://www.uniprot.org/uniprot/?query=(accession:p14426)	2.00816	2.96442e-19	Isoform of P14427, H-2 class I histocompatibility antigen, D-K alpha chain	P14426	H2-D1
2598	Abcb1b	https://www.uniprot.org/uniprot/?query=(accession:p06795)+OR+(accession:p21440)+OR+(accession:a0a0g2jf49)	1.96004	8.00718e-14	ATP-dependent translocase ABCB1;Phosphatidylcholine translocator ABCB4;Isoform of P06795, ATP-binding cassette, sub-family B (MDR/TAP), member 1B (Fragment)	P06795;P21440;A0A0G2JF49	Abcb1b;Abcb4
5937	Ca9	https://www.uniprot.org/uniprot/?query=(accession:q8vhb5)+OR+(accession:q8vhb5-2)+OR+(accession:f6xxu0)	1.86839	7.62996e-14	Carbonic anhydrase 9;Isoform of Q8VHB5, Isoform 2 of Carbonic anhydrase 9;Isoform of Q8VHB5, Carbonic anhydrase (Fragment)	Q8VHB5;Q8VHB5-2;F6XXU0	Ca9;Car9
3721	Ang4	https://www.uniprot.org/uniprot/?query=(accession:q3tmq6)+OR+(accession:p97802)	1.50445	0.00950192	Angiogenin-4;Angiogenin-3	Q3TMQ6;P97802	Ang4;Ang3
7368	Fut2	https://www.uniprot.org/uniprot/?query=(accession:q9jl27)+OR+(accession:p97353)+OR+(accession:a0a1b0grd2)+OR+(accession:q8cdc9)	1.19198	3.87672e-09	Galactoside alpha-(1,2)-fucosyltransferase 2;Galactoside 2-alpha-L-fucosyltransferase Sec1;Isoform of Q9JL27, L-Fucosyltransferase (Fragment);Isoform of P97353, L-Fucosyltransferase	Q9JL27;P97353;A0A1B0GRD2;Q8CDC9	Fut2;Sec1
6060	Cbs	https://www.uniprot.org/uniprot/?query=(accession:q91wt9-2)+OR+(accession:q91wt9)+OR+(accession:d3yyn0)+OR+(accession:d3z4k2)+OR+(accession:d3yuf2)+OR+(accession:a0a494baq7)+OR+(accession:a0a494bb97)	1.18332	3.45507e-06	Isoform of Q91WT9, Isoform 2 of Cystathionine beta-synthase;Cystathionine beta-synthase;Isoform of Q91WT9, Cystathionine beta-synthase (Fragment);Isoform of Q91WT9, Cystathionine beta-synthase (Fragment);Isoform of Q91WT9, Cystathionine beta-synthase (Fragment);Isoform of Q91WT9, Cystathionine beta-synthase (Fragment);Isoform of Q91WT9, Cystathionine beta-synthase (Fragment)	Q91WT9-2;Q91WT9;D3YYN0;D3Z4K2;D3YUF2;A0A494BAQ7;A0A494BB97	Cbs
2269	Gvin1	https://www.uniprot.org/uniprot/?query=(accession:q80su7)+OR+(accession:l7n451)+OR+(accession:h3bl64)	1.15681	1.78842e-12	Interferon-induced very large GTPase 1;Isoform of Q80SU7, GTPase, very large interferon inducible 1;Isoform of Q80SU7, GTPase, very large interferon inducible, family member 2 (Fragment)	Q80SU7;L7N451;H3BL64	Gvin1;Gvin2
2578	Iap	https://www.uniprot.org/uniprot/?query=(accession:p03975)	1.14816	1.60792e-07	IgE-binding protein	P03975	Iap
6208	Steap4	https://www.uniprot.org/uniprot/?query=(accession:q923b6)	1.04992	0.000425112	Metalloreductase STEAP4	Q923B6	Steap4
378	Q8WUR0	https://www.uniprot.org/uniprot/?query=(accession:q8wur0)+OR+(accession:j3qpy0)+OR+(accession:a0a0u1rnt4)	0.999465	0.00350657	Protein C19orf12 homolog;Isoform of Q8WUR0, RIKEN cDNA 1600014C10 gene;Isoform of Q8WUR0, RIKEN cDNA 1600014C10 gene	Q8WUR0;J3QPY0;A0A0U1RNT4	;1600014C10Rik
7576	Ak4	https://www.uniprot.org/uniprot/?query=(accession:q9wur9)+OR+(accession:a2arf6)+OR+(accession:f6teu8)+OR+(accession:a2arf5)	0.971537	8.14832e-06	Adenylate kinase 4, mitochondrial;Isoform of Q9WUR9, Adenylate kinase 4 (Fragment);Isoform of Q9WUR9, Adenylate kinase 8 (Fragment);Isoform of Q9WUR9, Adenylate kinase 4 (Fragment)	Q9WUR9;A2ARF6;F6TEU8;A2ARF5	Ak4
2703	Gstm2	https://www.uniprot.org/uniprot/?query=(accession:p15626)+OR+(accession:d3yx76)	0.94585	4.25412e-05	Glutathione S-transferase Mu 2;Isoform of P15626, Glutathione S-transferase	P15626;D3YX76	Gstm2
2636	P10404	https://www.uniprot.org/uniprot/?query=(accession:p10404)	0.877262	0.00421014	MLV-related proviral Env polyprotein	P10404
1945	Ces2h	https://www.uniprot.org/uniprot/?query=(accession:f6z9b9)	0.84281	0.0397963	Carboxylic ester hydrolase	F6Z9B9	Ces2h
2654	Fv4	https://www.uniprot.org/uniprot/?query=(accession:p11370)+OR+(accession:q3tzl0)	0.839816	0.00176174	Retrovirus-related Env polyprotein from Fv-4 locus;Envelope polyprotein	P11370;Q3TZL0	Fv4;Gm14226
209	Tpmt	https://www.uniprot.org/uniprot/?query=(accession:o55060)+OR+(accession:a0a0r4j018)+OR+(accession:d3ywk6)+OR+(accession:d3z380)+OR+(accession:d3z217)+OR+(accession:d6rik3)+OR+(accession:d3z0r1)	0.751251	7.10752e-09	Thiopurine S-methyltransferase;Isoform of O55060, Thiopurine S-methyltransferase;Isoform of O55060, Thiopurine S-methyltransferase (Fragment);Isoform of O55060, Thiopurine S-methyltransferase;Isoform of O55060, Thiopurine S-methyltransferase (Fragment);Isoform of O55060, Thiopurine methyltransferase (Fragment);Isoform of O55060, Thiopurine methyltransferase (Fragment)	O55060;A0A0R4J018;D3YWK6;D3Z380;D3Z217;D6RIK3;D3Z0R1	Tpmt
1065	Pard3	https://www.uniprot.org/uniprot/?query=(accession:q99nh2)+OR+(accession:g3xa13)+OR+(accession:f6s7z1)+OR+(accession:a5d6p2)+OR+(accession:b7zny3)+OR+(accession:e0cxl4)+OR+(accession:e0cy24)+OR+(accession:q99nh2-2)+OR+(accession:e0cz83)+OR+(accession:e0cze2)+OR+(accession:e0cxr8)+OR+(accession:q99nh2-3)+OR+(accession:f6tsj9)+OR+(accession:e9pyj2)+OR+(accession:e0cx45)	0.662469	7.44884e-12	Partitioning defective 3 homolog;Isoform of Q99NH2, Par-3 family cell polarity regulator;Isoform of Q99NH2, Par-3 family cell polarity regulator (Fragment);Isoform of Q99NH2, Par-3 (Partitioning defective 3) homolog (C. elegans);Isoform of Q99NH2, Par-3 family cell polarity regulator;Isoform of Q99NH2, Par-3 family cell polarity regulator;Isoform of Q99NH2, Par-3 family cell polarity regulator;Is…	Q99NH2;G3XA13;F6S7Z1;A5D6P2;B7ZNY3;E0CXL4;E0CY24;Q99NH2-2;E0CZ83;E0CZE2;E0CXR8;Q99NH2-3;F6TSJ9;E9PYJ2;E0CX45;Q99NH2-4;F6UGU7;A0A0R4J1Y4;Q99NH2-5;Q4JJC0;F6TB42;E0CXD3;F6URI7;F6T4Y3;E0CYB6	Pard3
3584	Fabp5	https://www.uniprot.org/uniprot/?query=(accession:q05816)	0.647486	0.000174542	Fatty acid-binding protein 5	Q05816	Fabp5
2788	Glb1	https://www.uniprot.org/uniprot/?query=(accession:p23780)+OR+(accession:a0a1l1ssj7)	0.645299	1.90843e-10	Beta-galactosidase;Isoform of P23780, Galactosidase, beta 1	P23780;A0A1L1SSJ7	Glb1
3091	Rida	https://www.uniprot.org/uniprot/?query=(accession:p52760)	0.641878	1.16917e-12	2-iminobutanoate/2-iminopropanoate deaminase	P52760	Rida
3685	Tapbp	https://www.uniprot.org/uniprot/?query=(accession:q9r233-2)+OR+(accession:q9r233)+OR+(accession:q3tcu5)+OR+(accession:g3uzz2)+OR+(accession:a0a3q4egl0)	0.636016	2.29854e-07	Isoform of Q9R233, Isoform Short of Tapasin;Tapasin;Isoform of Q9R233, TAP binding protein;Isoform of Q9R233, TAP binding protein (Fragment);Isoform of Q9R233, TAP binding protein (Fragment)	Q9R233-2;Q9R233;Q3TCU5;G3UZZ2;A0A3Q4EGL0	Tapbp
337	Rdh13	https://www.uniprot.org/uniprot/?query=(accession:q8cee7)+OR+(accession:a0a0r4j1n8)+OR+(accession:d3yvj8)	0.634115	7.10752e-09	Retinol dehydrogenase 13;Isoform of Q8CEE7, Retinol dehydrogenase 13 (all-trans and 9-cis);Isoform of Q8CEE7, Retinol dehydrogenase 13 (all-trans and 9-cis) (Fragment)	Q8CEE7;A0A0R4J1N8;D3YVJ8	Rdh13
5153	Scfd2	https://www.uniprot.org/uniprot/?query=(accession:q8bty8-2)+OR+(accession:q8bty8)+OR+(accession:q8bty8-3)+OR+(accession:q8bty8-4)	0.605844	9.03049e-13	Isoform of Q8BTY8, Isoform 2 of Sec1 family domain-containing protein 2;Sec1 family domain-containing protein 2;Isoform of Q8BTY8, Isoform 3 of Sec1 family domain-containing protein 2;Isoform of Q8BTY8, Isoform 4 of Sec1 family domain-containing protein 2	Q8BTY8-2;Q8BTY8;Q8BTY8-3;Q8BTY8-4	Scfd2
929	Fggy	https://www.uniprot.org/uniprot/?query=(accession:a2ajl3)+OR+(accession:a2ajl3-2)+OR+(accession:a2ajl4)+OR+(accession:f7ang8)+OR+(accession:b1ay71)+OR+(accession:d6rg41)+OR+(accession:h3bj80)+OR+(accession:d6rhr3)+OR+(accession:f6v664)+OR+(accession:b7zch9)	0.587813	0.000138931	FGGY carbohydrate kinase domain-containing protein;Isoform of A2AJL3, Isoform 2 of FGGY carbohydrate kinase domain-containing protein;Isoform of A2AJL3, FGGY carbohydrate kinase domain containing;Isoform of A2AJL3, FGGY carbohydrate kinase domain containing (Fragment);Isoform of A2AJL3, FGGY carbohydrate kinase domain containing (Fragment);Isoform of A2AJL3, FGGY carbohydrate kinase domain contai…	A2AJL3;A2AJL3-2;A2AJL4;F7ANG8;B1AY71;D6RG41;H3BJ80;D6RHR3;F6V664;B7ZCH9	Fggy
5354	Pcyox1l	https://www.uniprot.org/uniprot/?query=(accession:q8c7k6)+OR+(accession:a0a0a6yy26)	0.575397	3.0343e-05	Prenylcysteine oxidase-like;Isoform of Q8C7K6, Prenylcysteine oxidase 1 like	Q8C7K6;A0A0A6YY26	Pcyox1l
6584	Vta1	https://www.uniprot.org/uniprot/?query=(accession:q9cr26)+OR+(accession:f6w5q8)+OR+(accession:f8wjc2)	0.571213	8.61391e-05	Vacuolar protein sorting-associated protein VTA1 homolog;Isoform of Q9CR26, Vesicle (multivesicular body) trafficking 1 (Fragment);Isoform of Q9CR26, Vesicle (multivesicular body) trafficking 1	Q9CR26;F6W5Q8;F8WJC2	Vta1
7263	Dpp7	https://www.uniprot.org/uniprot/?query=(accession:q9et22)	0.564571	9.17939e-07	Dipeptidyl peptidase 2	Q9ET22	Dpp7
1855	Dglucy	https://www.uniprot.org/uniprot/?query=(accession:q8bh86)+OR+(accession:e9qmk9)+OR+(accession:q8bh86-2)+OR+(accession:f7cuw7)	0.540335	1.44572e-07	D-glutamate cyclase, mitochondrial;Isoform of Q8BH86, D-glutamate cyclase;Isoform of Q8BH86, Isoform 2 of D-glutamate cyclase, mitochondrial;Isoform of Q8BH86, D-glutamate cyclase (Fragment)	Q8BH86;E9QMK9;Q8BH86-2;F7CUW7	Dglucy
2040	Cyp4f40	https://www.uniprot.org/uniprot/?query=(accession:g3uw81)+OR+(accession:q8bgu0)	0.537891	0.000882291	Cytochrome P450, family 4, subfamily f, polypeptide 40;Cytochrome P450, family 4, subfamily f, polypeptide 39	G3UW81;Q8BGU0	Cyp4f40;Cyp4f39
2001	Vldlr	https://www.uniprot.org/uniprot/?query=(accession:p98156)+OR+(accession:f8wgi9)+OR+(accession:q91yy0)+OR+(accession:f8win7)	0.503956	0.0122397	Very low-density lipoprotein receptor;Isoform of P98156, Very low density lipoprotein receptor;Isoform of P98156, Very low density lipoprotein receptor;Isoform of P98156, Very low density lipoprotein receptor	P98156;F8WGI9;Q91YY0;F8WIN7	Vldlr
6114	Camk1	https://www.uniprot.org/uniprot/?query=(accession:q91ys8)+OR+(accession:d3z368)	0.501781	3.88156e-09	Calcium/calmodulin-dependent protein kinase type 1;Isoform of Q91YS8, Calcium/calmodulin-dependent protein kinase I (Fragment)	Q91YS8;D3Z368	Camk1
2976	Akr1b8	https://www.uniprot.org/uniprot/?query=(accession:p45377)	0.482915	0.0127848	Aldose reductase-related protein 2	P45377	Akr1b8
3071	Hsd11b2	https://www.uniprot.org/uniprot/?query=(accession:p51661)	0.468297	0.014357	11-beta-hydroxysteroid dehydrogenase type 2	P51661	Hsd11b2
2688	Calr	https://www.uniprot.org/uniprot/?query=(accession:p14211)	0.46575	0.00410075	Calreticulin	P14211	Calr
6991	Fam210b	https://www.uniprot.org/uniprot/?query=(accession:q9d8b6)	0.456907	7.33081e-09	Protein FAM210B, mitochondrial	Q9D8B6	Fam210b
8	Atg9a	https://www.uniprot.org/uniprot/?query=(accession:q68fe2)+OR+(accession:a0a087wp33)+OR+(accession:q68fe2-2)+OR+(accession:a0a087wpl8)	0.452427	0.0298568	Autophagy-related protein 9A;Isoform of Q68FE2, Autophagy-related protein 9 (Fragment);Isoform of Q68FE2, Isoform 2 of Autophagy-related protein 9A;Isoform of Q68FE2, Autophagy-related protein 9 (Fragment)	Q68FE2;A0A087WP33;Q68FE2-2;A0A087WPL8	Atg9a
4490	Adat2	https://www.uniprot.org/uniprot/?query=(accession:q6p6j0)	0.45228	4.00751e-06	tRNA-specific adenosine deaminase 2	Q6P6J0	Adat2
2870	Gna14	https://www.uniprot.org/uniprot/?query=(accession:p30677)+OR+(accession:a0a494bbl5)+OR+(accession:o70443)+OR+(accession:p27600)+OR+(accession:a0a0g2jg40)	0.427871	0.0499366	Guanine nucleotide-binding protein subunit alpha-14;Isoform of P30677, Guanine nucleotide binding protein, alpha 14;Guanine nucleotide-binding protein G(z) subunit alpha;Guanine nucleotide-binding protein subunit alpha-12;Isoform of P27600, Guanine nucleotide binding protein, alpha 12 (Fragment)	P30677;A0A494BBL5;O70443;P27600;A0A0G2JG40	Gna14;Gnaz;Gna12
2609	Hsp90b1	https://www.uniprot.org/uniprot/?query=(accession:p08113)+OR+(accession:f7c312)	0.418213	0.00675976	Endoplasmin;Isoform of P08113, Heat shock protein 90, beta (Grp94), member 1 (Fragment)	P08113;F7C312	Hsp90b1
7043	Dcps	https://www.uniprot.org/uniprot/?query=(accession:q9dar7)+OR+(accession:q3tbw9)+OR+(accession:d6rfq0)	0.418054	2.68959e-09	m7GpppX diphosphatase;Isoform of Q9DAR7, m7GpppX diphosphatase;Isoform of Q9DAR7, m7GpppX diphosphatase	Q9DAR7;Q3TBW9;D6RFQ0	Dcps
2760	Hspa5	https://www.uniprot.org/uniprot/?query=(accession:p20029)	0.401124	0.0122397	Endoplasmic reticulum chaperone BiP	P20029	Hspa5
466	Pls3	https://www.uniprot.org/uniprot/?query=(accession:q99k51)+OR+(accession:a0a1c7cyv0)+OR+(accession:b1ax58)	0.400071	0.00221069	Plastin-3;Isoform of Q99K51, Plastin 3 (T-isoform) (Fragment);Isoform of Q99K51, Plastin 3 (T-isoform)	Q99K51;A0A1C7CYV0;B1AX58	Pls3
6096	Thyn1	https://www.uniprot.org/uniprot/?query=(accession:q91yj3)+OR+(accession:q8bjz7)	0.395103	7.10752e-09	Thymocyte nuclear protein 1;Isoform of Q91YJ3, Thymocyte nuclear protein 1	Q91YJ3;Q8BJZ7	Thyn1
2447	Sigmar1	https://www.uniprot.org/uniprot/?query=(accession:o55242-2)+OR+(accession:o55242)	0.393193	0.0426113	Isoform of O55242, Isoform 2 of Sigma non-opioid intracellular receptor 1;Sigma non-opioid intracellular receptor 1	O55242-2;O55242	Sigmar1
1683	Gtf3c4	https://www.uniprot.org/uniprot/?query=(accession:q8bmq2)+OR+(accession:e9q2b0)+OR+(accession:q8bmq2-2)+OR+(accession:q8bmq2-3)	0.386985	5.68554e-07	General transcription factor 3C polypeptide 4;Isoform of Q8BMQ2, General transcription factor IIIC, polypeptide 4;Isoform of Q8BMQ2, Isoform 2 of General transcription factor 3C polypeptide 4;Isoform of Q8BMQ2, Isoform 3 of General transcription factor 3C polypeptide 4	Q8BMQ2;E9Q2B0;Q8BMQ2-2;Q8BMQ2-3	Gtf3c4
299	Pdia4	https://www.uniprot.org/uniprot/?query=(accession:p08003)+OR+(accession:a0a0r4j0z1)	0.384516	0.000598428	Protein disulfide-isomerase A4;Isoform of P08003, Protein disulfide-isomerase A4	P08003;A0A0R4J0Z1	Pdia4
3785	Rnf149	https://www.uniprot.org/uniprot/?query=(accession:q3u2c5)+OR+(accession:q3u2c5-2)	-0.380286	0.0386011	E3 ubiquitin-protein ligase RNF149;Isoform of Q3U2C5, Isoform 2 of E3 ubiquitin-protein ligase RNF149	Q3U2C5;Q3U2C5-2	Rnf149
1177	Serinc2	https://www.uniprot.org/uniprot/?query=(accession:q8k0e7)+OR+(accession:b2kfy0)+OR+(accession:e9q7q6)+OR+(accession:b2kfy2)+OR+(accession:b2kfy1)	-0.389258	0.000151802	Serine incorporator 2;Isoform of Q8K0E7, Serine incorporator 2;Isoform of Q8K0E7, Serine incorporator 2;Isoform of Q8K0E7, Serine incorporator 2 (Fragment);Isoform of Q8K0E7, Serine incorporator 2 (Fragment)	Q8K0E7;B2KFY0;E9Q7Q6;B2KFY2;B2KFY1	Serinc2
1692	Cep350	https://www.uniprot.org/uniprot/?query=(accession:e9q309)+OR+(accession:a0a5h1zrm1)	-0.39714	8.47344e-07	Centrosome-associated protein 350;Isoform of E9Q309, Centrosomal protein 350 (Fragment)	E9Q309;A0A5H1ZRM1	Cep350
5254	Afap1l1	https://www.uniprot.org/uniprot/?query=(accession:q8bzi0)+OR+(accession:q8bzi0-2)	-0.401367	0.000454213	Actin filament-associated protein 1-like 1;Isoform of Q8BZI0, Isoform 2 of Actin filament-associated protein 1-like 1	Q8BZI0;Q8BZI0-2	Afap1l1
2661	Otc	https://www.uniprot.org/uniprot/?query=(accession:p11725)+OR+(accession:q8r1a8)	-0.401708	0.0125515	Ornithine transcarbamylase, mitochondrial;Isoform of P11725, Ornithine transcarbamylase, mitochondrial	P11725;Q8R1A8	Otc
5974	Slc44a4	https://www.uniprot.org/uniprot/?query=(accession:q91va1)+OR+(accession:e9pwk0)	-0.406745	0.0016798	Choline transporter-like protein 4;Isoform of Q91VA1, Choline transporter-like protein	Q91VA1;E9PWK0	Slc44a4
420	Dhcr7	https://www.uniprot.org/uniprot/?query=(accession:o88455)+OR+(accession:a0a140lit2)+OR+(accession:d3z7g1)+OR+(accession:a0a140li18)+OR+(accession:d3yxr4)	-0.416886	0.000569937	7-dehydrocholesterol reductase;Isoform of O88455, 7-dehydrocholesterol reductase;Isoform of O88455, 7-dehydrocholesterol reductase (Fragment);Isoform of O88455, 7-dehydrocholesterol reductase (Fragment);Isoform of O88455, 7-dehydrocholesterol reductase (Fragment)	O88455;A0A140LIT2;D3Z7G1;A0A140LI18;D3YXR4	Dhcr7
1393	Tmbim1	https://www.uniprot.org/uniprot/?query=(accession:q8bjz3-2)+OR+(accession:q8bjz3)+OR+(accession:d3z0a5)+OR+(accession:d3z225)+OR+(accession:q3u717)	-0.441391	0.00269064	Isoform of Q8BJZ3, Isoform 2 of Protein lifeguard 3;Protein lifeguard 3;Isoform of Q8BJZ3, Transmembrane BAX inhibitor motif containing 1 (Fragment);Isoform of Q8BJZ3, Transmembrane BAX inhibitor motif containing 1 (Fragment);Isoform of Q8BJZ3, Transmembrane BAX inhibitor motif containing 1	Q8BJZ3-2;Q8BJZ3;D3Z0A5;D3Z225;Q3U717	Tmbim1
6569	Tm4sf20	https://www.uniprot.org/uniprot/?query=(accession:q9cqy8)	-0.454519	0.00540393	Transmembrane 4 L6 family member 20	Q9CQY8	Tm4sf20
3615	Zfp970	https://www.uniprot.org/uniprot/?query=(accession:q08bu3)+OR+(accession:a2art2)+OR+(accession:a2be20)+OR+(accession:e9q9g3)	-0.455492	0.00146165	OTTMUSG00000016588 protein;Zinc finger protein 966;Novel KRAB box and zinc finger, C2H2 type domain containing protein;Zinc finger protein 938	Q08BU3;A2ART2;A2BE20;E9Q9G3	Zfp970;Zfp968;Zfp973;Zfp938
3608	Eps8	https://www.uniprot.org/uniprot/?query=(accession:q08509)+OR+(accession:q3ugl1)+OR+(accession:d3z5i5)+OR+(accession:d3z7f4)	-0.455835	3.73599e-06	Epidermal growth factor receptor kinase substrate 8;Isoform of Q08509, Epidermal growth factor receptor pathway substrate 8 (Fragment);Isoform of Q08509, Epidermal growth factor receptor pathway substrate 8 (Fragment);Isoform of Q08509, Epidermal growth factor receptor pathway substrate 8 (Fragment)	Q08509;Q3UGL1;D3Z5I5;D3Z7F4	Eps8
2298	Ogg1	https://www.uniprot.org/uniprot/?query=(accession:o08760)	-0.474983	0.00257219	N-glycosylase/DNA lyase	O08760	Ogg1
4650	Naaladl1	https://www.uniprot.org/uniprot/?query=(accession:q7m758)	-0.484296	0.0376776	Aminopeptidase NAALADL1	Q7M758	Naaladl1
6734	Rab32	https://www.uniprot.org/uniprot/?query=(accession:q9cze3)+OR+(accession:q8qzz8)+OR+(accession:a0a1y7viz0)+OR+(accession:a0a140lhk2)	-0.497229	7.56233e-06	Ras-related protein Rab-32;Ras-related protein Rab-38;Isoform of Q9CZE3, RAB32, member RAS oncogene family;Isoform of Q8QZZ8, Ras-related protein Rab	Q9CZE3;Q8QZZ8;A0A1Y7VIZ0;A0A140LHK2	Rab32;Rab38
7488	Fhl3	https://www.uniprot.org/uniprot/?query=(accession:q9r059)+OR+(accession:f2z455)+OR+(accession:d6rj68)	-0.531067	1.92566e-08	Four and a half LIM domains protein 3;Isoform of Q9R059, Four and a half LIM domains 3;Isoform of Q9R059, Four and a half LIM domains 3	Q9R059;F2Z455;D6RJ68	Fhl3
6747	Aldh1b1	https://www.uniprot.org/uniprot/?query=(accession:q9czs1)+OR+(accession:g3uyh1)+OR+(accession:q9jhw9)+OR+(accession:g3uwp3)+OR+(accession:a0a140lif9)	-0.545892	7.06974e-05	Aldehyde dehydrogenase X, mitochondrial;Isoform of Q9CZS1, Aldehyde dehydrogenase 1 family, member B1 (Fragment);Aldehyde dehydrogenase family 1 member A3;Isoform of Q9JHW9, Aldehyde dehydrogenase family 1, subfamily A3 (Fragment);Isoform of Q9JHW9, Aldehyde dehydrogenase family 1, subfamily A3	Q9CZS1;G3UYH1;Q9JHW9;G3UWP3;A0A140LIF9	Aldh1b1;Aldh1a3
6912	Atad1	https://www.uniprot.org/uniprot/?query=(accession:q9d5t0)+OR+(accession:a0a494bab5)+OR+(accession:a0a494b9y0)+OR+(accession:a0a494b9l7)	-0.573826	3.78818e-10	Outer mitochondrial transmembrane helix translocase;Isoform of Q9D5T0, ATPase family, AAA domain containing 1;Isoform of Q9D5T0, ATPase family, AAA domain containing 1;Isoform of Q9D5T0, ATPase family, AAA domain containing 1	Q9D5T0;A0A494BAB5;A0A494B9Y0;A0A494B9L7	Atad1
1197	Apc	https://www.uniprot.org/uniprot/?query=(accession:q61315-2)+OR+(accession:q61315)+OR+(accession:e9qlq9)+OR+(accession:b2rug9)+OR+(accession:q61315-4)+OR+(accession:q61315-3)+OR+(accession:e9q4h1)	-0.593778	9.8635e-07	Isoform of Q61315, Isoform 2 of Adenomatous polyposis coli protein;Adenomatous polyposis coli protein;Isoform of Q61315, APC, WNT signaling pathway regulator;Isoform of Q61315, APC, WNT signaling pathway regulator;Isoform of Q61315, Isoform 4 of Adenomatous polyposis coli protein;Isoform of Q61315, Isoform 3 of Adenomatous polyposis coli protein;Isoform of Q61315, APC, WNT signaling pathway regul…	Q61315-2;Q61315;E9QLQ9;B2RUG9;Q61315-4;Q61315-3;E9Q4H1	Apc
2277	Capn2	https://www.uniprot.org/uniprot/?query=(accession:o08529)	-0.617285	0.000283752	Calpain-2 catalytic subunit	O08529	Capn2
5494	H2-Q4	https://www.uniprot.org/uniprot/?query=(accession:q8hwb2)+OR+(accession:p01899)+OR+(accession:g3uzp7)+OR+(accession:a7vms6)+OR+(accession:e9q0g4)+OR+(accession:g3uxe9)	-0.618522	2.28691e-06	Histocompatibility 2, Q region locus 4;Isoform of P14427, H-2 class I histocompatibility antigen, D-B alpha chain;Isoform of P14427, Histocompatibility 2, D region locus 1;Isoform of G3UXE9, MHC classIb T5;Isoform of G3UXE9, Predicted gene 8909;Predicted gene 8909	Q8HWB2;P01899;G3UZP7;A7VMS6;E9Q0G4;G3UXE9	H2-Q4;H2-D1;Gm8909
7644	Recql	https://www.uniprot.org/uniprot/?query=(accession:q9z129)+OR+(accession:q9z129-2)+OR+(accession:e9q3n0)+OR+(accession:d3z6t0)	-0.634134	5.1378e-05	ATP-dependent DNA helicase Q1;Isoform of Q9Z129, Isoform Beta of ATP-dependent DNA helicase Q1;Isoform of Q9Z129, ATP-dependent DNA helicase;Isoform of Q9Z129, RecQ protein-like (Fragment)	Q9Z129;Q9Z129-2;E9Q3N0;D3Z6T0	Recql
6441	Glo1	https://www.uniprot.org/uniprot/?query=(accession:q9cpu0)+OR+(accession:a0a494baf7)+OR+(accession:a0a494bbe7)+OR+(accession:a0a494b970)	-0.680602	2.26133e-06	Lactoylglutathione lyase;Isoform of Q9CPU0, Glyoxalase 1;Isoform of Q9CPU0, Glyoxalase 1;Isoform of Q9CPU0, Glyoxalase 1	Q9CPU0;A0A494BAF7;A0A494BBE7;A0A494B970	Glo1
2600	Me1	https://www.uniprot.org/uniprot/?query=(accession:p06801)+OR+(accession:q3tqp6)	-0.701933	0.0263585	NADP-dependent malic enzyme;Isoform of P06801, Malic enzyme	P06801;Q3TQP6	Me1
3570	Ckb	https://www.uniprot.org/uniprot/?query=(accession:q04447)	-0.740935	0.00912072	Creatine kinase B-type	Q04447	Ckb
1995	Sis	https://www.uniprot.org/uniprot/?query=(accession:f8vqm5)	-0.749096	0.0381182	Sucrase isomaltase (alpha-glucosidase)	F8VQM5	Sis
4787	Thnsl2	https://www.uniprot.org/uniprot/?query=(accession:q80w22)+OR+(accession:f7afm3)	-0.759391	0.00227545	Threonine synthase-like 2;Isoform of Q80W22, Threonine synthase-like 2 (bacterial) (Fragment)	Q80W22;F7AFM3	Thnsl2
3632	Fut4	https://www.uniprot.org/uniprot/?query=(accession:q11127-2)+OR+(accession:q11127)	-0.768247	4.27019e-08	Isoform of Q11127, Isoform Short of Alpha-(1,3)-fucosyltransferase 4;Alpha-(1,3)-fucosyltransferase 4	Q11127-2;Q11127	Fut4
7129	Isoc2b	https://www.uniprot.org/uniprot/?query=(accession:q9dcc7)	-0.852773	3.10851e-08	Isochorismatase domain-containing protein 2B	Q9DCC7	Isoc2b
5454	Dpyd	https://www.uniprot.org/uniprot/?query=(accession:q8chr6)+OR+(accession:a0a0g2jf48)	-0.997706	1.96057e-11	Dihydropyrimidine dehydrogenase [NADP(+)];Isoform of Q8CHR6, Dihydropyrimidine dehydrogenase	Q8CHR6;A0A0G2JF48	Dpyd
3058	Defa11	https://www.uniprot.org/uniprot/?query=(accession:p50709)+OR+(accession:q5g865)+OR+(accession:p50713)+OR+(accession:p50707)+OR+(accession:p50704)	-1.01208	0.000300727	Alpha-defensin 11 (Fragment);Alpha-defensin 24;Alpha-defensin 15;Alpha-defensin 9;Alpha-defensin 6/12	P50709;Q5G865;P50713;P50707;P50704	Defa11;Defa24;Defa15;Defa9;Defa12
224	Uimc1	https://www.uniprot.org/uniprot/?query=(accession:q5u5q9)+OR+(accession:e9q577)+OR+(accession:a0a0r4j073)+OR+(accession:q5u5q9-2)+OR+(accession:q5u5q9-3)+OR+(accession:e9pwm5)+OR+(accession:a0a0r4j183)	-1.05414	9.08353e-10	BRCA1-A complex subunit RAP80;Isoform of Q5U5Q9, BRCA1-A complex subunit RAP80;Isoform of Q5U5Q9, BRCA1-A complex subunit RAP80;Isoform of Q5U5Q9, Isoform 2 of BRCA1-A complex subunit RAP80;Isoform of Q5U5Q9, Isoform 3 of BRCA1-A complex subunit RAP80;Isoform of Q5U5Q9, BRCA1-A complex subunit RAP80;Isoform of Q5U5Q9, BRCA1-A complex subunit RAP80	Q5U5Q9;E9Q577;A0A0R4J073;Q5U5Q9-2;Q5U5Q9-3;E9PWM5;A0A0R4J183	Uimc1
2690	H2-D1	https://www.uniprot.org/uniprot/?query=(accession:p14427)	-1.13262	2.53639e-06	H-2 class I histocompatibility antigen, D-P alpha chain	P14427	H2-D1
7350	Uchl3	https://www.uniprot.org/uniprot/?query=(accession:q9jkb1)+OR+(accession:a0a2i3bq39)+OR+(accession:p58321)	-1.22857	3.4339e-14	Ubiquitin carboxyl-terminal hydrolase isozyme L3;Isoform of Q9JKB1, Ubiquitin carboxyl-terminal hydrolase (Fragment);Ubiquitin carboxyl-terminal hydrolase isozyme L4	Q9JKB1;A0A2I3BQ39;P58321	Uchl3;Uchl4
418	Fgf15	https://www.uniprot.org/uniprot/?query=(accession:o35622)+OR+(accession:a0a140lil5)	-1.26085	0.0374575	Fibroblast growth factor 15;Isoform of O35622, Fibroblast growth factor 15 (Fragment)	O35622;A0A140LIL5	Fgf15
720	Pyroxd2	https://www.uniprot.org/uniprot/?query=(accession:q3u4i7)+OR+(accession:a0a494ba58)+OR+(accession:a0a494bb94)	-1.28708	7.27769e-15	Pyridine nucleotide-disulfide oxidoreductase domain-containing protein 2;Isoform of Q3U4I7, Pyridine nucleotide-disulphide oxidoreductase domain 2;Isoform of Q3U4I7, Pyridine nucleotide-disulphide oxidoreductase domain 2	Q3U4I7;A0A494BA58;A0A494BB94	Pyroxd2
219	Mep1a	https://www.uniprot.org/uniprot/?query=(accession:p28825)+OR+(accession:a0a0r4j043)	-1.69053	1.96057e-11	Meprin A subunit alpha;Isoform of P28825, Meprin A subunit	P28825;A0A0R4J043	Mep1a
2565	H2-D1	https://www.uniprot.org/uniprot/?query=(accession:p01900)+OR+(accession:p01895-2)+OR+(accession:p01895)+OR+(accession:p01897)	-1.70664	9.75111e-11	Isoform of P14427, H-2 class I histocompatibility antigen, D-D alpha chain;Isoform of P14427, Isoform 2 of H-2 class I histocompatibility antigen, alpha chain (Fragment);Isoform of P14427, H-2 class I histocompatibility antigen, alpha chain (Fragment);H-2 class I histocompatibility antigen, L-D alpha chain	P01900;P01895-2;P01895;P01897	H2-D1;H2-L
7458	Acot3	https://www.uniprot.org/uniprot/?query=(accession:q9qyr7-2)+OR+(accession:q9qyr7)+OR+(accession:q6q2z6)+OR+(accession:a0a1y7vmz4)+OR+(accession:q91yq6)	-1.71965	6.50399e-12	Isoform of Q9QYR7, Isoform 2 of Acyl-coenzyme A thioesterase 3;Acyl-coenzyme A thioesterase 3;Acyl-coenzyme A thioesterase 5;Isoform of Q9QYR7, Acyl-CoA thioesterase 3;Isoform of Q6Q2Z6, Acot5 protein	Q9QYR7-2;Q9QYR7;Q6Q2Z6;A0A1Y7VMZ4;Q91YQ6	Acot3;Acot5
2133	Akr1c19	https://www.uniprot.org/uniprot/?query=(accession:g3x9y6)+OR+(accession:a0a1y7vk17)	-1.72976	7.10752e-09	Aldo-keto reductase family 1, member C19;Isoform of G3X9Y6, Aldo-keto reductase family 1, member C19 (Fragment)	G3X9Y6;A0A1Y7VK17	Akr1c19
1036	Gm14403	https://www.uniprot.org/uniprot/?query=(accession:a2bfu4)	-1.99631	1.59028e-09	Predicted gene 14403	A2BFU4	Gm14403
2758	Gstm3	https://www.uniprot.org/uniprot/?query=(accession:p19639)	-2.01831	2.38668e-09	Glutathione S-transferase Mu 3	P19639	Gstm3
4053	Capza1	https://www.uniprot.org/uniprot/?query=(accession:q5rkn9)	-2.26509	4.34009e-09	Isoform of P47753, F-actin-capping protein subunit alpha	Q5RKN9	Capza1
3959	Defa20	https://www.uniprot.org/uniprot/?query=(accession:q45vn2)+OR+(accession:q8c1n9)	-2.34608	0.000158928	Alpha-defensin 20;Isoform of P28309, Defensin, alpha, 2	Q45VN2;Q8C1N9	Defa20;Defa2

## Sheet: enrichment_GO_BP_3month
Enrichment FDR	nGenes	Pathway Genes	Fold Enrichment	Pathway	URL	Genes
0.0130437	3	27	48.0483	GO:0051673 membrane disruption in another organism	http://amigo.geneontology.org/amigo/term/GO:0051673	Defa21 Defa32 Defa20
0.00161906	4	20	40.0402	GO:0010232 vascular transport	http://amigo.geneontology.org/amigo/term/GO:0010232	Slc5a1 Fabp5 Abcb1a Abcb1b
0.00161906	4	19	40.0402	GO:0150104 transport across blood-brain barrier	http://amigo.geneontology.org/amigo/term/GO:0150104	Slc5a1 Fabp5 Abcb1a Abcb1b
0.0155983	3	48	40.0402	GO:0002227 innate immune response in mucosa	http://amigo.geneontology.org/amigo/term/GO:0002227	Defa21 Defa32 Defa20
0.0222527	3	13	34.3202	GO:0036065 fucosylation	http://amigo.geneontology.org/amigo/term/GO:0036065	Fuom Fut4 Fut2
0.0222527	3	37	30.0302	GO:0002483 antigen processing and presentation of endogenous peptide antigen	http://amigo.geneontology.org/amigo/term/GO:0002483	H2-Q4 H2-D1 Tapbp
0.0222527	3	13	30.0302	GO:0046618 xenobiotic export	http://amigo.geneontology.org/amigo/term/GO:0046618	Abcb1a Abcb11 Abcb1b
0.0222527	3	62	26.6935	GO:0002251 organ or tissue specific immune response	http://amigo.geneontology.org/amigo/term/GO:0002251	Defa21 Defa32 Defa20
0.0222527	3	59	26.6935	GO:0002385 mucosal immune response	http://amigo.geneontology.org/amigo/term/GO:0002385	Defa21 Defa32 Defa20
0.0155983	4	83	20.0201	GO:0019731 antibacterial humoral response	http://amigo.geneontology.org/amigo/term/GO:0019731	Ang4 Defa21 Defa32 Defa20
0.0222527	4	119	15.2534	GO:0061844 antimicrobial humoral immune response mediated by antimicrobial peptide	http://amigo.geneontology.org/amigo/term/GO:0061844	Ang4 Defa21 Defa32 Defa20
0.0222527	10	490	4.04447	GO:0009410 response to xenobiotic stimulus	http://amigo.geneontology.org/amigo/term/GO:0009410	Gstm3 Tpmt Abcb11 Car9 Ak4 Otc Abcb1a Abcb1b Dpyd Gstm2
0.0222527	11	379	3.88055	GO:0044282 small molecule catabolic process	http://amigo.geneontology.org/amigo/term/GO:0044282	Thnsl2 Glo1 Adh1 Cbs Ddah1 Otc Dpyd Aldh1b1 Glb1 Abcb11 Acsl5
0.0222527	17	940	2.64858	GO:0019752 carboxylic acid metabolic process	http://amigo.geneontology.org/amigo/term/GO:0019752	Dglucy Acot3 Cbs Acsl5 Ddah1 Otc Me1 Thnsl2 Adh1 Glo1 Hpgds Cyp4f13 Abcb11 Fgf15 Dpyd Fabp5 Gstm2

## Sheet: enrichment_GO_BP_10month
Enrichment FDR	nGenes	Pathway Genes	Fold Enrichment	Pathway	URL	Genes
0.020415	3	13	33.549	GO:0036065 fucosylation	http://amigo.geneontology.org/amigo/term/GO:0036065	Fuom Fut4 Fut2
0.020415	3	37	29.3553	GO:0002483 antigen processing and presentation of endogenous peptide antigen	http://amigo.geneontology.org/amigo/term/GO:0002483	H2-Q4 H2-D1 Tapbp
0.020415	3	20	29.3553	GO:0010232 vascular transport	http://amigo.geneontology.org/amigo/term/GO:0010232	Fabp5 Abcb1a Abcb1b
0.020415	3	13	29.3553	GO:0046618 xenobiotic export	http://amigo.geneontology.org/amigo/term/GO:0046618	Abcb1a Abcb11 Abcb1b
0.020415	3	19	29.3553	GO:0150104 transport across blood-brain barrier	http://amigo.geneontology.org/amigo/term/GO:0150104	Fabp5 Abcb1a Abcb1b
0.020415	4	71	17.3958	GO:0048002 antigen processing and presentation of peptide antigen	http://amigo.geneontology.org/amigo/term/GO:0048002	H2-Q4 H2-D1 Tapbp Calr
0.020415	5	103	11.5119	GO:0033273 response to vitamin	http://amigo.geneontology.org/amigo/term/GO:0033273	Ogg1 Otc Dcps Abcb1a Cbs
0.0221273	5	115	9.54645	GO:0019882 antigen processing and presentation	http://amigo.geneontology.org/amigo/term/GO:0019882	H2-Q4 H2-D1 Tapbp Calr Rab32
4.69192e-05	15	490	5.93037	GO:0009410 response to xenobiotic stimulus	http://amigo.geneontology.org/amigo/term/GO:0009410	Gstm3 Rnf149 Calr Tpmt Hspa5 Abcb11 Car9 Ak4 Ogg1 Otc Hsd11b2 Abcb1a Abcb1b Dpyd Gstm2
0.020415	9	327	4.85881	GO:0001666 response to hypoxia	http://amigo.geneontology.org/amigo/term/GO:0001666	Hsp90b1 Cbs Capn2 Car9 Hsd11b2 Abcb1a Vldlr Ak4 Ang4
0.0220224	9	339	4.63505	GO:0036293 response to decreased oxygen levels	http://amigo.geneontology.org/amigo/term/GO:0036293	Hsp90b1 Cbs Capn2 Car9 Hsd11b2 Abcb1a Vldlr Ak4 Ang4
0.0135978	17	1040	3.24579	GO:0014070 response to organic cyclic compound	http://amigo.geneontology.org/amigo/term/GO:0014070	Gna14 Gstm3 Calr Hsp90b1 Hspa5 Abcb11 Fam210b Car9 Ogg1 Fgf15 Otc Hsd11b2 Abcb1a Glb1 Cbs Dpyd Gnai1
0.020415	23	1825	2.43635	GO:1901700 response to oxygen-containing compound	http://amigo.geneontology.org/amigo/term/GO:1901700	Gna14 Defa32 Defa20 Uchl3 Capn2 Calr Apc Hsp90b1 Hspa5 Abcb11 Fam210b Car9 Ogg1 Fgf15 Otc Hsd11b2 Dcps Abcb1a Glb1 Eps8 Cbs Sigmar1 Gnai1
0.0221273	20	1436	2.39026	GO:0006629 lipid metabolic process	http://amigo.geneontology.org/amigo/term/GO:0006629	Rdh13 Acot3 Thnsl2 Dhcr7 Akr1c19 Cyp4f40 Rida Serinc2 Vldlr Capn2 Abcb11 Akr1b8 Fgf15 Hsd11b2 Gstm2 Fut2 Fabp5 Fut4 Ang4 Ces2h
